# Supplementary material for: A previously unknown Argonaute 2 variant positively modulates the viability of melanoma cells
Source: Cell Mol Life Sci. 2022 Aug 9;79(9):475. doi: 10.1007/s00018-022-04496-8 (PMC9363364; doi:10.1007/s00018-022-04496-8)
Supplement: Supplementary file 4 — Supplementary file4 (XLSX 5296 KB) [file 18_2022_4496_MOESM4_ESM.xlsx]

## Sheet: Tabelle1
Gene	baseMean	log2FoldChange	lfcSE	stat	pvalue	padj	MelJuso_siCtrl_n3	MelJuso_siCtrl_n2	MelJuso_siCtrl_n1	MelJuso_si1_3_n3	MelJuso_si1_3_n2	MelJuso_si1_3_n1
ENSG00000223972.5&DDX11L1	0.565217	2.11402	2.83251	0.746342	0.455461	NA	0	0.900911	3.76925	1.23474	0	0
ENSG00000227232.5&WASH7P	5.21873	1.36696	0.949614	1.43949	0.150011	NA	11.0809	2.70273	7.5385	3.70421	0	4.53334
ENSG00000278267.1&MIR6859-1	0.609736	0.822794	2.7161	0.302932	0.761942	NA	0	0	1.88463	0	0	0.906668
ENSG00000240361.1&OR4G11P	0.252753	2.43615	4.32907	0.562743	0.57361	NA	1.23121	1.80182	0	0	0	0
ENSG00000241860.6&RP11-34P13.13	2.33484	-1.09105	1.35737	-0.803797	0.421514	NA	2.46242	0	0.942313	0	4.66799	1.81334
ENSG00000279928.1&FO538757.3	0.693486	0.569114	2.14301	0.265568	0.790572	NA	0	0.900911	1.88463	0	1.8672	0
ENSG00000279457.3&FO538757.2	27.1129	0.00148161	0.365635	0.00405216	0.996767	NA	28.3178	26.1264	31.0963	28.399	28.0079	29.0134
ENSG00000228463.9&AP006222.2	6.04258	-2.22698	1.3046	-1.70702	0.0878189	NA	0	1.80182	0	4.93895	1.8672	2.72
ENSG00000236679.2&RPL23AP24	0.165649	0	4.40746	0	1	NA	0	0	0	0	0	0
ENSG00000237094.11&RP4-669L17.10	3.8925	1.51016	1.58528	0.952614	0.340786	NA	2.46242	0	0.942313	0	0	0.906668
ENSG00000230021.8&RP5-857K21.4	0.4642	0.774873	2.80254	0.276489	0.782172	NA	0	1.80182	0	0	0	0.906668
ENSG00000225972.1&MTND1P23	1.70323	0.0551085	1.51339	0.036414	0.970952	NA	1.23121	2.70273	0.942313	0	0.933598	3.62667
ENSG00000225630.1&MTND2P28	19.6373	0.120476	0.445294	0.270555	0.786733	NA	12.3121	21.6219	19.7886	14.8168	19.6056	15.4133
ENSG00000276171.1&AC114498.1	7.28009	-0.313713	0.672059	-0.466793	0.640648	NA	4.92484	7.20728	8.48081	7.40842	7.46878	10.88
ENSG00000237973.1&MTCO1P12	219.743	-0.0985906	0.170689	-0.577602	0.563533	1	141.589	157.659	164.905	175.333	154.977	168.64
ENSG00000229344.1&MTCO2P12	12.1853	0.245513	0.578818	0.424162	0.671448	NA	8.61847	12.6127	11.3078	6.17369	8.40238	12.6933
ENSG00000248527.1&MTATP6P1	859.385	0.0424866	0.236449	0.179686	0.857399	1	630.379	924.334	816.985	733.434	764.617	806.027
ENSG00000198744.5&MTCO3P12	35.9239	0.359436	0.350224	1.0263	0.304748	1	39.3987	28.8291	24.5001	25.9295	15.8712	29.92
ENSG00000229376.3&CICP3	0.492183	-2.08074	3.05915	-0.680169	0.496397	NA	0	0	0	2.46947	0	0
ENSG00000228327.3&RP11-206L10.2	33.6106	0.353048	0.400951	0.880526	0.378574	1	20.9306	16.2164	42.4041	16.0516	21.4727	24.48
ENSG00000223181.1&RNU6-1199P	0.764948	-0.820119	2.216	-0.37009	0.711315	NA	1.23121	0	0	0	0.933598	0.906668
ENSG00000229905.1&RP11-206L10.4	0.653851	-0.814747	2.31751	-0.351562	0.725167	NA	0	0.900911	0	0	0.933598	0.906668
ENSG00000237491.8&RP11-206L10.9	40.0155	-0.0420699	0.273994	-0.153543	0.87797	1	55.4044	65.7665	48.0579	55.5632	58.8167	59.8401
ENSG00000230092.7&RP11-206L10.8	13.1596	0.161407	0.47415	0.340413	0.733545	NA	28.3178	21.6219	14.1347	20.9905	23.3399	12.6933
ENSG00000177757.2&FAM87B	4.71351	0.231854	0.835769	0.277414	0.781462	NA	6.15605	5.40546	11.3078	3.70421	5.60159	9.97334
ENSG00000228794.8&LINC01128	212.068	-0.179306	0.139328	-1.28694	0.198116	1	254.86	287.39	291.175	317.328	322.091	306.454
ENSG00000225880.5&LINC00115	7.43057	-0.128998	0.633247	-0.203709	0.838581	NA	11.0809	11.7118	10.3654	12.3474	13.0704	10.88
ENSG00000230368.2&FAM41C	0.37927	-0.961761	3.71043	-0.259204	0.795478	NA	0	0	0	1.23474	0	0
ENSG00000234711.1&TUBB8P11	0.219128	0	4.40746	0	1	NA	0	0	0	0	0	0
ENSG00000230699.2&RP11-54O7.1	0.228431	-0.772475	4.32832	-0.17847	0.858354	NA	0	0.900911	0	0	0.933598	0.906668
ENSG00000187634.10&SAMD11	0.360584	1.76874	3.7704	0.469112	0.63899	NA	0	0	1.88463	0	0	0
ENSG00000188976.10&NOC2L	1285.63	0.14049	0.220698	0.636572	0.524403	1	1319.86	904.514	1455.87	1133.49	1020.42	1184.11
ENSG00000187961.13&KLHL17	52.791	0.16481	0.337055	0.488971	0.624863	1	71.4102	44.1446	66.9042	50.6242	52.2815	58.9334
ENSG00000187583.10&PLEKHN1	2.79608	-0.432758	1.0898	-0.3971	0.691294	NA	1.23121	2.70273	2.82694	4.93895	1.8672	2.72
ENSG00000187642.9&PERM1	5.29789	0.789858	0.905105	0.872671	0.382843	NA	3.69363	3.60364	4.71156	1.23474	4.66799	0.906668
ENSG00000272512.1&RP11-54O7.17	0.493478	2.81649	2.94991	0.954771	0.339694	NA	1.23121	2.70273	0	0	0	0
ENSG00000188290.10&HES4	0.311635	0	3.45919	0	1	NA	0	0	0	0	0	0
ENSG00000187608.8&ISG15	5.47145	-1.12887	1.36768	-0.825393	0.409148	NA	2.46242	0.900911	0	1.23474	2.80079	2.72
ENSG00000224969.1&RP11-54O7.11	0.456623	-0.788044	3.14238	-0.25078	0.801985	NA	0	0	0.942313	0	0.933598	0.906668
ENSG00000188157.13&AGRN	241.169	0.010914	0.460725	0.0236888	0.981101	1	163.751	130.632	258.194	198.793	122.301	227.574
ENSG00000217801.9&RP11-465B22.3	16.493	-0.20672	0.431951	-0.478573	0.632242	NA	19.6994	22.5228	20.7309	22.2253	15.8712	34.4534
ENSG00000273443.1&RP11-54O7.18	0.383077	0.045874	3.67494	0.0124829	0.99004	NA	0	0	1.88463	0	0	1.81334
ENSG00000237330.2&RNF223	0.324093	-0.96176	3.88358	-0.247648	0.804407	NA	0	0	0	1.23474	0	0
ENSG00000131591.17&C1orf159	30.3954	0.431822	0.475879	0.90742	0.364185	1	30.7802	15.3155	42.4041	23.46	12.1368	29.92
ENSG00000078808.16&SDF4	530.132	0.305615	0.384538	0.79476	0.426753	1	600.83	409.914	788.716	464.261	391.177	600.214
ENSG00000176022.4&B3GALT6	216.095	0.127368	0.206437	0.616983	0.537246	1	273.329	281.084	289.29	248.182	252.071	272
ENSG00000184163.3&FAM132A	0.177677	1.91872	4.36387	0.439684	0.660166	NA	1.23121	0.900911	0	0	0	0
ENSG00000260179.1&RP5-902P8.12	0.627368	2.56602	2.59562	0.988596	0.322861	NA	2.46242	0	0.942313	0	0	0
ENSG00000160087.20&UBE2J2	321.557	-0.00319875	0.1762	-0.018154	0.985516	1	341.045	317.121	408.021	342.022	345.431	380.8
ENSG00000230415.1&RP5-902P8.10	2.86044	0.365054	1.11451	0.327546	0.743255	NA	6.15605	4.50455	7.5385	0	6.53518	7.25334
ENSG00000162572.19&SCNN1D	6.67268	-0.614617	0.686044	-0.895885	0.370314	NA	9.84968	4.50455	16.0193	16.0516	17.7384	12.6933
ENSG00000131584.18&ACAP3	125.674	0.0511852	0.313411	0.163316	0.870269	1	156.364	92.7938	147.943	111.126	109.231	161.387
ENSG00000169972.11&PUSL1	35.362	0.529739	0.470409	1.12612	0.260113	1	29.549	13.5137	34.8656	14.8168	16.8048	21.76
ENSG00000127054.18&CPSF3L	445.977	0.122179	0.236293	0.517065	0.605111	1	430.923	323.427	484.349	369.186	320.224	447.894
ENSG00000240731.1&RP5-890O3.9	36.6573	0.21401	0.30018	0.712938	0.475884	1	33.2427	32.4328	40.5194	32.1032	32.6759	27.2
ENSG00000224051.6&CPTP	66.0714	0.154871	0.362685	0.427012	0.669371	1	84.9535	46.8474	115.904	81.4927	46.6799	94.2934
ENSG00000169962.4&TAS1R3	1.57052	1.21152	1.63021	0.74317	0.457379	NA	0	0.900911	5.65388	0	1.8672	0.906668
ENSG00000107404.17&DVL1	89.6424	0.176667	0.399243	0.442506	0.658123	1	92.3407	55.8565	124.385	76.5537	69.0862	95.2001
ENSG00000162576.16&MXRA8	5.77683	-0.245995	0.755834	-0.325462	0.744831	NA	4.92484	2.70273	7.5385	4.93895	6.53518	6.34667
ENSG00000175756.13&AURKAIP1	304.72	0.235913	0.437841	0.53881	0.590018	1	269.635	176.578	322.271	216.079	194.188	242.08
ENSG00000223663.2&RP5-890O3.3	0.356438	-0.969943	3.29713	-0.294178	0.768622	NA	1.23121	0	0	1.23474	0.933598	0
ENSG00000221978.11&CCNL2	1224.07	0.00509793	0.0927725	0.0549508	0.956178	1	1148.72	1250.46	1249.51	1155.71	1290.23	1190.45
ENSG00000224870.6&RP4-758J18.2	101.878	0.422578	0.326714	1.29342	0.195866	1	109.578	59.4601	111.193	76.5537	57.8831	74.3467
ENSG00000242485.5&MRPL20	844.366	-0.04185	0.102524	-0.408196	0.68313	1	671.009	652.259	669.042	686.514	714.202	650.081
ENSG00000272455.1&RP4-758J18.13	75.5177	-0.0313281	0.245709	-0.127501	0.898544	1	72.6414	61.2619	73.5004	74.0842	57.8831	79.7867
ENSG00000225285.1&RP4-758J18.10	0.377129	0	3.77665	0	1	NA	0	0	0	0	0	0
ENSG00000179403.11&VWA1	38.1029	0.0111213	0.53999	0.0205953	0.983568	1	17.2369	17.1173	20.7309	20.9905	13.0704	20.8534
ENSG00000215915.9&ATAD3C	1.40296	-1.79962	1.87273	-0.960958	0.336573	NA	1.23121	0	0	0	0	3.62667
ENSG00000160072.19&ATAD3B	329.501	-0.10326	0.241618	-0.427371	0.669109	1	226.543	157.659	228.982	221.018	172.716	263.84
ENSG00000197785.13&ATAD3A	208.252	0.332865	0.338872	0.982274	0.325965	1	214.23	160.362	256.309	179.037	127.903	194.027
ENSG00000205090.8&TMEM240	1.33738	0.961824	2.03793	0.471962	0.636954	NA	0	0.900911	0	0	0	0
ENSG00000160075.11&SSU72	1174.59	-0.498625	0.0979566	-5.09027	3.57556e-07	0.000281777	949.263	1017.13	1047.85	1453.29	1378.92	1430.72
ENSG00000215014.4&RP5-832C2.5	6.22394	-0.285835	0.752169	-0.380015	0.703935	NA	9.84968	4.50455	3.76925	9.8779	5.60159	6.34667
ENSG00000228594.3&C1orf233	8.92643	-0.160019	0.856124	-0.186911	0.85173	NA	9.84968	3.60364	14.1347	8.64316	7.46878	14.5067
ENSG00000272106.1&RP11-345P4.9	23.9234	0.0611389	0.359042	0.170283	0.864787	NA	30.7802	24.3246	27.3271	34.5726	19.6056	25.3867
ENSG00000197530.12&MIB2	22.3939	0.315771	0.433179	0.728963	0.466024	NA	45.5548	27.0273	47.1156	34.5726	22.4063	38.9867
ENSG00000248333.8&CDK11B	302.893	-0.11623	0.183582	-0.633123	0.526653	1	190.837	350.454	259.136	290.163	296.884	284.694
ENSG00000272004.1&RP11-345P4.10	0.150469	-0.961758	4.40746	-0.218211	0.827264	NA	0	0	0	0	0	0.906668
ENSG00000189339.11&SLC35E2B	256.96	0.227894	0.170987	1.33282	0.182592	1	198.225	163.966	182.809	159.281	144.708	160.48
ENSG00000269737.1&RP11-345P4.7	12.9525	-0.146055	0.568032	-0.257125	0.797082	NA	3.69363	9.91002	12.2501	11.1126	9.33598	9.06668
ENSG00000269227.1&RP11-345P4.6	6.54185	0.134504	0.782469	0.171897	0.863518	NA	6.15605	2.70273	3.76925	4.93895	4.66799	1.81334
ENSG00000008128.22&CDK11A	12.0375	-0.566858	0.538546	-1.05257	0.292538	NA	8.61847	9.00911	10.3654	16.0516	14.004	11.7867
ENSG00000268575.1&RP1-283E3.8	18.3232	0.121144	0.504978	0.2399	0.810408	NA	16.0057	7.20728	15.077	8.64316	10.2696	15.4133
ENSG00000227775.3&RP1-283E3.4	46.3423	0.37248	0.26145	1.42467	0.154252	1	81.2598	83.7847	84.8081	81.4927	56.9495	56.2134
ENSG00000215790.6&SLC35E2	35.1218	0.128249	0.333291	0.384795	0.700389	1	35.7051	36.0364	44.2887	45.6853	35.4767	26.2934
ENSG00000008130.15&NADK	501.955	0.174966	0.148822	1.17567	0.239725	1	389.062	348.652	430.637	340.788	348.232	345.44
ENSG00000078369.17&GNB1	3778.69	-0.21109	0.0982453	-2.14861	0.0316656	0.825081	3074.33	3564.9	3642.04	3914.12	4002.33	3989.34
ENSG00000231050.1&RP1-140A9.1	1.84781	2.11888	1.70124	1.2455	0.212949	NA	4.92484	0.900911	2.82694	0	1.8672	0
ENSG00000169885.9&CALML6	0.489584	-0.0908856	3.3176	-0.027395	0.978145	NA	0	0	2.82694	1.23474	0	1.81334
ENSG00000178821.12&TMEM52	0.932521	1.3257	2.1612	0.613409	0.539606	NA	0	0.900911	3.76925	0	0	1.81334
ENSG00000187730.7&GABRD	0.258927	0.981333	4.15288	0.236302	0.813198	NA	1.23121	0	0.942313	0	0.933598	0
ENSG00000067606.15&PRKCZ	146.033	-0.019336	0.188336	-0.102668	0.918227	1	120.659	90.992	125.328	111.126	112.032	116.96
ENSG00000271806.1&RP5-892K4.1	4.82419	-2.31578	1.25677	-1.84264	0.0653811	NA	1.23121	0.900911	0	3.70421	2.80079	3.62667
ENSG00000182873.5&RP11-181G12.2	6.51326	-0.515488	0.70601	-0.730143	0.465303	NA	6.15605	5.40546	4.71156	7.40842	10.2696	5.44001
ENSG00000162585.16&FAAP20	76.745	0.0899321	0.259558	0.346482	0.728981	1	61.5605	45.9464	69.7311	56.7979	54.1487	55.3067
ENSG00000157933.9&SKI	266.865	0.00281765	0.179473	0.0156996	0.987474	1	220.387	261.264	277.982	217.314	257.673	282.88
ENSG00000116151.13&MORN1	97.6447	0.09261	0.230967	0.400967	0.688444	1	87.4159	85.5865	82.9235	67.9106	70.0198	100.64
ENSG00000269896.2&RP4-740C4.5	5.43698	0.512651	0.769105	0.666555	0.505056	NA	13.5433	6.30637	8.48081	3.70421	7.46878	8.16001
ENSG00000272420.1&RP4-740C4.7	4.28467	-0.0403057	0.77442	-0.0520463	0.958492	NA	3.69363	5.40546	9.42313	7.40842	7.46878	4.53334
ENSG00000157916.18&RER1	2057.3	-0.0335031	0.0912354	-0.367216	0.713458	1	2110.29	1904.53	1882.74	1985.46	2035.24	2010.99
ENSG00000157911.9&PEX10	147.96	0.151759	0.181031	0.838306	0.401859	1	109.578	110.812	113.078	111.126	99.895	90.6668
ENSG00000149527.17&PLCH2	1.1463	0.591024	2.00618	0.294601	0.768298	NA	4.92484	0	0.942313	0	1.8672	1.81334
ENSG00000157881.13&PANK4	214.958	-0.0707813	0.205412	-0.344582	0.730408	1	172.369	165.768	201.655	164.22	187.653	213.974
ENSG00000272449.1&RP3-395M20.12	1.62419	1.74038	1.90046	0.915769	0.359788	NA	3.69363	0	2.82694	0	0	1.81334
ENSG00000238164.6&RP3-395M20.8	86.3337	-0.173734	0.330682	-0.525382	0.599318	1	46.786	40.541	75.385	67.9106	41.0783	75.2534
ENSG00000157873.17&TNFRSF14	686.644	0.120588	0.251919	0.478675	0.63217	1	634.073	401.806	643.599	548.223	390.244	605.654
ENSG00000225931.3&RP3-395M20.7	4.76375	0.0738793	0.821464	0.0899361	0.928338	NA	9.84968	1.80182	9.42313	4.93895	3.73439	10.88
ENSG00000228037.1&RP3-395M20.9	2.86985	1.43421	1.35504	1.05842	0.289864	NA	4.92484	0	5.65388	0	1.8672	1.81334
ENSG00000157870.14&FAM213B	381.427	0.0838853	0.173135	0.484507	0.628026	1	248.704	208.11	246.886	216.079	202.591	243.894
ENSG00000142606.15&MMEL1	0.840698	0	2.548	0	1	NA	0	0	0	0	0	0
ENSG00000215912.11&TTC34	4.98735	-0.544788	0.755043	-0.721532	0.470582	NA	4.92484	4.50455	9.42313	12.3474	4.66799	10.88
ENSG00000142611.16&PRDM16	5.14013	0.161972	0.77798	0.208195	0.835077	NA	12.3121	9.00911	11.3078	9.8779	4.66799	14.5067
ENSG00000130762.14&ARHGEF16	3.53391	1.72174	1.02384	1.68165	0.0926371	NA	8.61847	5.40546	5.65388	1.23474	0	4.53334
ENSG00000162591.15&MEGF6	2.34998	0.297378	1.22307	0.24314	0.807897	NA	3.69363	0.900911	2.82694	1.23474	0.933598	3.62667
ENSG00000207776.1&MIR551A	0.350664	0	4.40746	0	1	NA	0	0	0	0	0	0
ENSG00000238260.1&RP11-46F15.2	0.167796	0.961816	4.40746	0.218224	0.827254	NA	1.23121	0	0	0	0	0
ENSG00000158109.14&TPRG1L	202.053	0.205837	0.163639	1.25787	0.208437	1	166.213	233.336	194.116	180.272	165.247	172.267
ENSG00000116213.15&WRAP73	137.979	0.156205	0.190891	0.818294	0.41319	1	148.976	141.443	182.809	125.943	140.04	157.76
ENSG00000078900.14&TP73	0.25021	0	4.40746	0	1	NA	0	0	0	0	0	0
ENSG00000227372.10&TP73-AS1	0.154082	2.9003e-05	4.40746	6.58044e-06	0.999995	NA	0	0	0.942313	0	0	0.906668
ENSG00000162592.8&CCDC27	0.336747	-0.784202	3.3459	-0.234377	0.814692	NA	1.23121	0	0	0	0.933598	0.906668
ENSG00000235169.7&SMIM1	0.24644	0	4.27785	0	1	NA	0	0	0	0	0	0
ENSG00000130764.9&LRRC47	621.969	0.201038	0.126551	1.58859	0.112153	1	690.709	654.061	669.042	607.491	548.955	595.681
ENSG00000266075.2&RN7SL574P	0.94075	-2.44402	1.95445	-1.25049	0.211121	NA	0	0	0	1.23474	0.933598	0.906668
ENSG00000272153.1&RP1-286D6.5	10.9677	-0.367351	0.587766	-0.624995	0.531974	NA	8.61847	5.40546	9.42313	9.8779	4.66799	15.4133
ENSG00000116198.12&CEP104	570.563	-0.156632	0.148547	-1.05443	0.291688	1	386.6	566.673	503.195	556.867	533.084	538.561
ENSG00000169598.15&DFFB	113.66	0.0312181	0.216642	0.1441	0.885421	1	137.895	128.83	125.328	149.403	108.297	126.933
ENSG00000198912.10&C1orf174	533.531	-0.0798309	0.112212	-0.711432	0.476817	1	501.102	494.6	492.829	539.58	489.205	544.907
ENSG00000236423.5&LINC01134	9.56576	-0.313787	0.616057	-0.509346	0.610509	NA	16.0057	9.91002	18.8463	14.8168	18.672	21.76
ENSG00000235054.3&RP5-1166F10.1	2.2624	-1.05315	1.27772	-0.824241	0.409803	NA	2.46242	0.900911	0.942313	0	5.60159	2.72
ENSG00000196581.10&AJAP1	5.53263	0.0636764	0.745364	0.0854299	0.93192	NA	18.4681	7.20728	8.48081	11.1126	9.33598	11.7867
ENSG00000131697.17&NPHP4	134.249	-0.229926	0.274903	-0.836387	0.402937	1	86.1847	88.2892	124.385	121.004	94.2934	136
ENSG00000266687.1&AL356261.1	0.260091	0.961816	4.40746	0.218224	0.827254	NA	0	0.900911	0	0	0	0
ENSG00000069424.14&KCNAB2	1120.18	0.12923	0.183595	0.703889	0.481502	1	1119.17	876.586	1233.49	1056.94	812.23	1083.47
ENSG00000116254.17&CHD5	2.15261	0.866988	1.29957	0.667134	0.504687	NA	1.23121	6.30637	3.76925	3.70421	1.8672	0.906668
ENSG00000116251.9&RPL22	5811.53	-0.139434	0.101498	-1.37376	0.169517	1	5222.79	5540.6	4597.54	5705.72	5898.47	5315.79
ENSG00000226944.1&RP1-120G22.11	2.85586	0.0239791	1.10795	0.0216427	0.982733	NA	3.69363	2.70273	7.5385	2.46947	9.33598	1.81334
ENSG00000158286.12&RNF207	39.9602	-0.211662	0.282013	-0.750541	0.452929	1	46.786	48.6492	41.4618	62.9716	42.9455	53.4934
ENSG00000116237.15&ICMT	4742.37	-0.0187472	0.0955372	-0.196229	0.844431	1	5257.27	4472.12	4907.56	5092.06	4768.82	4964.91
ENSG00000225077.2&LINC00337	7.74167	0.0697903	0.82109	0.0849971	0.932264	NA	7.38726	1.80182	4.71156	2.46947	6.53518	3.62667
ENSG00000173673.7&HES3	0.20579	-2.1124	4.34942	-0.485674	0.627198	NA	0	0	0	2.46947	0	0
ENSG00000158292.6&GPR153	516.645	0.115155	0.244845	0.470318	0.638128	1	477.709	286.49	444.772	442.036	264.208	409.814
ENSG00000097021.19&ACOT7	646.024	-0.0646063	0.181236	-0.356476	0.721484	1	556.507	592.799	767.985	635.89	628.311	741.654
ENSG00000069812.11&HES2	18.6518	-1.00704	1.35961	-0.740685	0.458885	NA	0	0.900911	0.942313	1.23474	0	2.72
ENSG00000215788.9&TNFRSF25	3.486	-0.870103	0.866032	-1.0047	0.315041	NA	4.92484	3.60364	5.65388	7.40842	7.46878	10.88
ENSG00000171680.20&PLEKHG5	8.32006	0.302789	0.637727	0.474794	0.634934	NA	17.2369	10.8109	16.9616	13.5821	5.60159	17.2267
ENSG00000162408.10&NOL9	2005.84	-0.2192	0.0934921	-2.34458	0.0190485	0.655853	1758.17	1718.94	1661.3	1996.57	1971.76	2011.9
ENSG00000253022.1&RNU6-731P	1.20536	-0.485775	1.88959	-0.25708	0.797117	NA	1.23121	0.900911	0	0	1.8672	0.906668
ENSG00000229519.2&RP11-58A11.2	12.0366	0.0450629	0.589308	0.0764675	0.939047	NA	13.5433	5.40546	10.3654	7.40842	12.1368	8.16001
ENSG00000173662.19&TAS1R1	1.99432	-0.143071	1.26188	-0.113379	0.90973	NA	1.23121	1.80182	3.76925	0	3.73439	3.62667
ENSG00000204859.11&ZBTB48	78.068	0.151484	0.283066	0.535155	0.592542	1	94.8031	54.9555	96.1159	80.2579	66.2854	74.3467
ENSG00000162413.16&KLHL21	1005.2	-0.0882294	0.18206	-0.484618	0.627947	1	1149.95	1010.82	1182.6	1213.75	1101.65	1238.51
ENSG00000116273.5&PHF13	382.845	0.0314861	0.116222	0.270914	0.786457	1	332.427	345.049	364.675	343.257	331.427	346.347
ENSG00000041988.15&THAP3	75.9766	0.0736972	0.359593	0.204946	0.837614	1	78.7974	45.9464	93.2889	55.5632	63.4846	87.0401
ENSG00000007923.15&DNAJC11	1025.22	0.0982524	0.114412	0.858761	0.390472	1	1000.97	963.974	1021.47	958.156	839.304	992.801
ENSG00000237436.1&RP11-312B8.1	7.23069	1.24095	0.687269	1.80562	0.0709774	NA	16.0057	9.91002	7.5385	3.70421	4.66799	5.44001
ENSG00000171735.18&CAMTA1	412.135	-0.223524	0.138833	-1.61002	0.107394	1	458.01	508.114	429.695	560.571	597.503	473.28
ENSG00000227950.1&RP11-312B8.2	1.03922	-1.37757	2.16205	-0.637158	0.524022	NA	0	0	0.942313	0	0	2.72
ENSG00000207056.1&RNU1-8P	0.256682	0.981416	4.16556	0.235603	0.813741	NA	1.23121	0	0.942313	0	0	0.906668
ENSG00000237402.1&CAMTA1-IT1	0.344629	0	3.82978	0	1	NA	0	0	0	0	0	0
ENSG00000270171.1&RP11-338N10.1	0.720739	-1.02409	2.47335	-0.414051	0.678836	NA	0	0	2.82694	1.23474	1.8672	2.72
ENSG00000270035.1&RP11-338N10.2	0.311134	1.38335	4.33434	0.31916	0.749605	NA	0	0	2.82694	0	0	0.906668
ENSG00000269978.1&RP11-338N10.3	2.09914	1.43345	1.27474	1.1245	0.260802	NA	7.38726	4.50455	6.59619	1.23474	0.933598	4.53334
ENSG00000049245.12&VAMP3	2851.36	-0.00895963	0.0999057	-0.0896809	0.928541	1	2649.56	2676.61	2401.95	2700.37	2592.6	2484.27
ENSG00000269925.1&RP3-467L1.6	20.3399	-0.311066	0.413559	-0.75217	0.451949	NA	23.393	32.4328	18.8463	28.399	28.9415	35.36
ENSG00000049246.14&PER3	637.906	-0.0705128	0.147669	-0.477507	0.633001	1	316.421	327.931	328.867	361.778	310.888	350.88
ENSG00000236266.1&RP3-467L1.4	3.50979	0.408997	1.35504	0.301833	0.762779	NA	0	2.70273	0.942313	0	0	2.72
ENSG00000049247.13&UTS2	1.34043	1.75454	2.39812	0.731631	0.464394	NA	0	1.80182	0	0	0	0
ENSG00000049249.8&TNFRSF9	3.62712	0.961816	4.40746	0.218224	0.827254	NA	0	0.900911	0	0	0	0
ENSG00000116288.12&PARK7	2842.6	-0.0947423	0.0745746	-1.27044	0.203929	1	2510.44	2627.96	2637.53	2699.14	2837.2	2768.06
ENSG00000200344.1&Y_RNA	2.81989	1.80475	1.3691	1.3182	0.187435	NA	1.23121	2.70273	2.82694	0	0.933598	0.906668
ENSG00000116285.12&ERRFI1	764.945	-0.61485	0.129349	-4.75341	2.00016e-06	0.001261	695.633	767.576	659.619	1040.88	1252.89	957.441
ENSG00000238290.1&RP11-431K24.1	0.582549	0.00125783	2.27346	0.000553267	0.999559	NA	0	0.900911	0.942313	0	0.933598	0.906668
ENSG00000162426.14&SLC45A1	0.231966	1.76419	4.37684	0.403074	0.686894	NA	0	0	1.88463	0	0	0
ENSG00000142599.17&RERE	394.346	0.106165	0.166662	0.63701	0.524118	1	240.086	274.778	315.675	228.426	252.071	291.04
ENSG00000232912.5&RP5-1115A15.1	3.43587	-1.03238	1.09478	-0.942999	0.345681	NA	0	3.60364	0.942313	2.46947	2.80079	4.53334
ENSG00000221083.1&SNORA77	0.370727	0	3.78817	0	1	NA	0	0	0	0	0	0
ENSG00000270282.1&RP5-1115A15.2	0.145985	0	4.40746	0	1	NA	0	0	0	0	0	0
ENSG00000280851.1&AL096855.1	0.157702	0	4.40746	0	1	NA	0	0	0	0	0	0
ENSG00000234619.1&RPL7P11	2.17513	2.90033e-05	1.89436	1.53103e-05	0.999988	NA	0	0.900911	0	1.23474	0	0
ENSG00000224315.2&RPL7P7	5.23373	-0.418684	0.952651	-0.439494	0.660304	NA	3.69363	3.60364	0.942313	2.46947	1.8672	6.34667
ENSG00000222511.2&Y_RNA	1.40301	1.39156	1.90581	0.730166	0.465289	NA	0	2.70273	0	1.23474	0	0
ENSG00000226545.1&RP4-633I8.3	2.06987	2.90033e-05	1.94014	1.49491e-05	0.999988	NA	1.23121	0	0	0	0	0.906668
ENSG00000228423.2&RP4-633I8.4	3.41161	-0.319109	1.30168	-0.245151	0.806339	NA	0	2.70273	0.942313	0	1.8672	2.72
ENSG00000074800.13&ENO1	29962.1	0.026868	0.133528	0.201216	0.84053	1	30962.5	24421	30752.4	28532.3	26310.7	29701.5
ENSG00000280816.1&Metazoa_SRP	17.2983	0.151565	0.497501	0.304653	0.760631	NA	13.5433	17.1173	7.5385	12.3474	15.8712	6.34667
ENSG00000274258.1&MIR6728	1.64437	0.0830661	1.86479	0.0445444	0.96447	NA	2.46242	0	0	1.23474	0.933598	0
ENSG00000236269.1&ENO1-IT1	42.7002	-0.124997	0.309955	-0.403276	0.686745	1	24.6242	26.1264	35.8079	34.5726	32.6759	28.1067
ENSG00000230679.1&ENO1-AS1	2.90119	-0.674171	1.1766	-0.572982	0.566657	NA	2.46242	0	2.82694	3.70421	3.73439	0.906668
ENSG00000238249.2&HMGN2P17	1.06015	0.0816328	2.25286	0.0362351	0.971095	NA	0	2.70273	0.942313	3.70421	0	0
ENSG00000131686.14&CA6	47.899	0	1.70928	0	1	1	0	0	0	0	0	0
ENSG00000142583.17&SLC2A5	0.213251	0	4.40746	0	1	NA	0	0	0	0	0	0
ENSG00000180758.11&GPR157	338.517	0.21377	0.131958	1.61998	0.105236	1	290.565	252.255	266.674	235.835	227.798	233.014
ENSG00000228526.4&MIR34AHG	117.798	0.0867491	0.225166	0.385267	0.70004	1	86.1847	86.4874	89.5197	61.7369	100.829	82.5067
ENSG00000234546.3&RP3-510D11.2	10.0107	1.36107	0.721212	1.8872	0.0591335	NA	16.0057	6.30637	13.1924	1.23474	6.53518	5.44001
ENSG00000281937.1&RP3-510D11.4	0.330552	1.47404	3.78926	0.389004	0.697273	NA	1.23121	1.80182	0	0	0.933598	0
ENSG00000049239.12&H6PD	409.568	0.149721	0.176726	0.847194	0.396887	1	416.149	392.797	443.829	367.952	351.966	408.907
ENSG00000171621.13&SPSB1	396.094	0.106382	0.163713	0.649808	0.515816	1	148.976	123.425	147.001	139.525	116.7	133.28
ENSG00000252956.1&RNA5SP40	1.08139	1.76326	2.25427	0.782186	0.434105	NA	0	1.80182	0	0	0	0
ENSG00000171612.6&SLC25A33	730.392	-0.00159824	0.117332	-0.0136215	0.989132	1	705.483	690.098	653.023	718.617	664.722	668.214
ENSG00000231181.1&RP13-15M17.1	12.6547	-0.183455	0.702396	-0.261184	0.79395	NA	4.92484	1.80182	13.1924	4.93895	10.2696	7.25334
ENSG00000188807.12&TMEM201	243.529	0.147839	0.266543	0.554653	0.579132	1	240.086	166.668	248.771	223.487	162.446	205.814
ENSG00000171608.15&PIK3CD	690.672	0.0185335	0.184008	0.100721	0.919772	1	808.905	741.449	879.178	837.152	740.343	821.441
ENSG00000179840.5&PIK3CD-AS1	0.145985	0	4.40746	0	1	NA	0	0	0	0	0	0
ENSG00000231789.2&PIK3CD-AS2	33.724	0.222034	0.401318	0.553263	0.580083	1	19.6994	17.1173	29.2117	22.2253	16.8048	18.1334
ENSG00000171603.16&CLSTN1	1463.15	-0.00584398	0.130374	-0.0448248	0.964247	1	1161.03	1161.27	1351.28	1203.87	1189.4	1295.63
ENSG00000271264.1&MZT1P1	0.447638	0	3.59515	0	1	NA	0	0	0	0	0	0
ENSG00000280113.1&AL357140.1	0.13039	0	4.40746	0	1	NA	0	0	0	0	0	0
ENSG00000178585.14&CTNNBIP1	290.145	0.0264706	0.137608	0.192363	0.847458	1	370.594	352.256	334.521	340.788	370.638	325.494
ENSG00000162441.11&LZIC	954.702	-0.264064	0.141193	-1.87023	0.0614513	1	758.425	756.765	692.6	895.185	963.473	792.427
ENSG00000228150.1&RP11-84A14.4	10.6758	0.0979264	0.599278	0.163407	0.870198	NA	7.38726	8.1082	7.5385	11.1126	5.60159	5.44001
ENSG00000173614.13&NMNAT1	445.167	-0.0515321	0.135535	-0.380211	0.703789	1	377.981	322.526	304.367	355.604	340.763	342.72
ENSG00000202415.1&RN7SKP269	5.97468	-0.777689	0.841973	-0.923652	0.355668	NA	0	4.50455	4.71156	2.46947	6.53518	7.25334
ENSG00000265521.1&MIR5697	1.2999	-0.713672	1.8818	-0.37925	0.704503	NA	0	0	1.88463	2.46947	0	0.906668
ENSG00000162444.11&RBP7	0.318907	-0.759608	3.90196	-0.194673	0.845649	NA	1.23121	0	0	0	0	1.81334
ENSG00000130939.18&UBE4B	1730.55	-0.0120941	0.0845326	-0.14307	0.886235	1	1633.82	1785.6	1718.78	1750.86	1688.88	1745.34
ENSG00000224340.1&RP11-496H15.2	1.31009	1.8731	1.81093	1.03433	0.30098	NA	1.23121	1.80182	0.942313	0	0	0.906668
ENSG00000233623.2&PGAM1P11	1.01946	-1.65375	1.75893	-0.940203	0.347114	NA	0	0.900911	0.942313	2.46947	1.8672	1.81334
ENSG00000201746.1&RNU6-828P	0.420725	-0.961763	3.22939	-0.297816	0.765844	NA	0	0	0	0	0.933598	0
ENSG00000054523.17&KIF1B	2449.32	-0.206291	0.107854	-1.91269	0.0557877	1	2084.44	2363.09	2262.49	2611.47	2606.6	2526.88
ENSG00000264881.1&MIR1273D	0.29227	0	4.04063	0	1	NA	0	0	0	0	0	0
ENSG00000199562.1&RNU6-37P	0.534486	1.92383	2.71025	0.709836	0.477806	NA	1.23121	0	0.942313	0	0	0
ENSG00000142657.20&PGD	1275.09	-0.212934	0.158834	-1.34061	0.180048	1	1100.7	1183.8	1537.85	1547.13	1294.9	1591.2
ENSG00000271989.1&RP4-736L20.3	0.331609	1.91177	3.37054	0.5672	0.570578	NA	1.23121	0.900911	0	0	0	0
ENSG00000251503.8&APITD1-CORT	2.2278	-0.36829	1.12708	-0.326766	0.743845	NA	3.69363	1.80182	0.942313	2.46947	3.73439	1.81334
ENSG00000175279.21&APITD1	50.1845	-0.0943316	0.314956	-0.299507	0.764553	1	61.5605	64.8656	35.8079	50.6242	69.0862	52.5867
ENSG00000241563.3&CORT	2.63655	-0.187777	1.0746	-0.174741	0.861283	NA	2.46242	1.80182	4.71156	4.93895	0.933598	4.53334
ENSG00000160049.11&DFFA	2174.83	0.016435	0.0833123	0.19727	0.843616	1	2169.39	2170.29	2044.82	2132.39	2106.2	2073.55
ENSG00000142655.12&PEX14	123.256	0.155582	0.207776	0.748796	0.45398	1	129.277	100.001	130.039	102.483	103.629	115.147
ENSG00000130940.14&CASZ1	18.6651	0.642893	0.520249	1.23574	0.216555	NA	35.7051	10.8109	19.7886	11.1126	15.8712	14.5067
ENSG00000272078.1&RP4-734G22.3	3.51124	-0.142066	0.948356	-0.149802	0.880921	NA	4.92484	1.80182	1.88463	3.70421	3.73439	1.81334
ENSG00000175262.14&C1orf127	0.482826	0	3.45121	0	1	NA	0	0	0	0	0	0
ENSG00000120948.15&TARDBP	1126.33	-0.0699582	0.178968	-0.390897	0.695873	1	904.939	1162.17	1203.33	1270.54	944.801	1221.28
ENSG00000009724.16&MASP2	24.4915	0.747881	0.375912	1.98951	0.0466452	NA	29.549	32.4328	35.8079	12.3474	25.2071	19.9467
ENSG00000271895.2&RP4-635E18.8	8.93323	0.769797	0.567315	1.35691	0.174809	NA	11.0809	16.2164	12.2501	9.8779	4.66799	9.06668
ENSG00000116649.9&SRM	350.763	0.090942	0.218062	0.417046	0.676645	1	232.699	212.615	323.213	235.835	221.263	264.747
ENSG00000171824.13&EXOSC10	2323.88	0.0358383	0.0878706	0.407854	0.683381	1	2041.35	1926.15	1822.43	1928.66	1901.74	1816.06
ENSG00000226849.1&RP4-635E18.7	7.04345	0.18419	0.685901	0.268537	0.788286	NA	6.15605	5.40546	5.65388	4.93895	6.53518	3.62667
ENSG00000281350.1&Metazoa_SRP	3.68832	-0.661834	1.03205	-0.64128	0.52134	NA	0	1.80182	5.65388	4.93895	6.53518	0.906668
ENSG00000230337.1&RP4-635E18.6	10.7601	-0.418574	0.572147	-0.731585	0.464422	NA	12.3121	9.91002	11.3078	17.2863	12.1368	15.4133
ENSG00000198793.12&MTOR	3743.24	0.0284395	0.0921605	0.308587	0.757636	1	3254.09	2982.92	3140.73	3173.28	2846.54	3174.24
ENSG00000225602.5&MTOR-AS1	6.60631	0.0172056	0.726142	0.0236945	0.981096	NA	6.15605	3.60364	8.48081	4.93895	7.46878	5.44001
ENSG00000253086.1&RNU6-537P	0.924368	1.00073	1.89001	0.529485	0.596469	NA	2.46242	1.80182	0	1.23474	0.933598	0
ENSG00000171819.4&ANGPTL7	10.9874	0.791714	0.687164	1.15215	0.24926	NA	6.15605	5.40546	12.2501	2.46947	5.60159	5.44001
ENSG00000207451.1&RNU6-291P	1.01981	1.02743	2.05154	0.500806	0.616508	NA	2.46242	0	0	0	0	0.906668
ENSG00000238173.1&RPL39P6	3.63841	-0.0488773	1.00646	-0.0485634	0.961267	NA	1.23121	2.70273	2.82694	3.70421	1.8672	1.81334
ENSG00000120942.13&UBIAD1	475.284	-0.0518695	0.149481	-0.346998	0.728593	1	531.883	543.249	634.176	593.909	547.088	631.947
ENSG00000238199.1&UBE2V2P3	5.00435	-0.346484	0.925705	-0.374292	0.708187	NA	1.23121	2.70273	5.65388	0	8.40238	3.62667
ENSG00000204624.7&PTCHD2	1.28761	1.69792	1.8	0.943288	0.345534	NA	3.69363	2.70273	0	0	0.933598	0.906668
ENSG00000116661.9&FBXO2	8.2064	-0.306229	0.664103	-0.461118	0.644714	NA	4.92484	2.70273	8.48081	4.93895	8.40238	6.34667
ENSG00000132879.13&FBXO44	128.432	0.167197	0.248708	0.67226	0.501418	1	163.751	127.929	208.251	172.863	106.43	166.827
ENSG00000116663.10&FBXO6	46.7179	0.292768	0.307664	0.951584	0.341308	1	45.5548	43.2437	58.4234	33.3379	35.4767	50.7734
ENSG00000116670.14&MAD2L2	214.477	0.216252	0.244784	0.883442	0.376997	1	316.421	216.219	315.675	280.285	201.657	248.427
ENSG00000162490.6&DRAXIN	1.18363	2.90032e-05	2.34397	1.23736e-05	0.99999	NA	0	0	0.942313	0	0	0.906668
ENSG00000177674.15&AGTRAP	83.6099	-0.0256994	0.297468	-0.0863937	0.931153	1	87.4159	63.0637	88.5774	83.9621	72.8206	86.1334
ENSG00000177000.10&MTHFR	254.494	0.0741884	0.244314	0.30366	0.761387	1	215.462	156.758	221.443	193.854	138.172	231.2
ENSG00000011021.21&CLCN6	352.476	0.12825	0.153108	0.837642	0.402232	1	274.56	237.84	315.675	233.365	228.731	293.76
ENSG00000242349.5&NPPA-AS1	5.84599	2.12828	1.26477	1.68273	0.0924268	NA	1.23121	3.60364	3.76925	1.23474	0.933598	0
ENSG00000175206.10&NPPA	3.74329	-0.211703	1.08316	-0.19545	0.845041	NA	3.69363	1.80182	0.942313	3.70421	0.933598	2.72
ENSG00000199347.1&RNU5E-1	218.928	0.0780661	0.234606	0.332754	0.73932	1	275.791	217.119	206.366	229.661	228.731	203.094
ENSG00000201801.1&RNU5E-4P	26.1757	0.0920388	0.373893	0.246163	0.805556	NA	20.9306	26.1264	18.8463	18.5211	20.5392	22.6667
ENSG00000116685.15&KIAA2013	496.495	0.0873583	0.153627	0.568639	0.569601	1	605.755	533.339	694.484	592.674	539.62	593.867
ENSG00000083444.16&PLOD1	3038.15	0.0391286	0.213568	0.183214	0.85463	1	4278.45	3372.11	4804.85	4185.76	3428.17	4507.95
ENSG00000116688.16&MFN2	2758.36	0.0819199	0.116161	0.705229	0.480667	1	2675.42	2354.08	2829.76	2664.56	2178.08	2584
ENSG00000116691.10&MIIP	69.588	-0.0104724	0.404374	-0.0258979	0.979339	1	62.7917	31.5319	75.385	60.5021	46.6799	63.4667
ENSG00000202461.1&Y_RNA	1.54699	1.82934	1.9374	0.944224	0.345055	NA	0	0	3.76925	0	0.933598	0
ENSG00000120949.14&TNFRSF8	0.656562	0	2.84773	0	1	NA	0	0	0	0	0	0
ENSG00000028137.16&TNFRSF1B	61.8727	-0.141493	0.376555	-0.375756	0.707098	1	12.3121	15.3155	22.6155	17.2863	17.7384	20.8534
ENSG00000048707.13&VPS13D	2411.25	0.117577	0.0963647	1.22012	0.222418	1	2671.72	2945.98	2734.59	2623.82	2594.47	2483.36
ENSG00000280999.1&AC243836.1	1.17751	0.37887	1.59501	0.237534	0.812243	NA	1.23121	1.80182	1.88463	0	0.933598	2.72
ENSG00000239149.1&SNORA59A	1.6108	0.857911	1.58113	0.542594	0.587409	NA	1.23121	1.80182	3.76925	0	0	3.62667
ENSG00000229484.1&RP5-888M10.2	0.443941	0.97128	3.17111	0.30629	0.759384	NA	1.23121	0	0.942313	0	0.933598	0
ENSG00000162496.8&DHRS3	127.067	0.247553	0.311523	0.794656	0.426814	1	116.965	164.867	109.308	119.77	101.762	108.8
ENSG00000221340.1&RNU6ATAC18P	0.461428	2.08014	3.12486	0.665674	0.505619	NA	2.46242	0	0	0	0	0
ENSG00000272482.1&RP11-474O21.5	1.91549	-2.23712	1.68083	-1.33096	0.183202	NA	1.23121	0	0	2.46947	1.8672	0.906668
ENSG00000239810.3&PRAMEF11	0.183685	-0.961758	4.40746	-0.218211	0.827264	NA	0	0	0	1.23474	0	0
ENSG00000179172.8&HNRNPCL1	0.639506	1.89435	2.39406	0.791272	0.428785	NA	1.23121	0.900911	0	0	0	0
ENSG00000179412.10&HNRNPCL4	0.194801	0	4.40746	0	1	NA	0	0	0	0	0	0
ENSG00000116731.22&PRDM2	934.801	-0.0761483	0.108933	-0.699039	0.484528	1	855.691	1000.91	860.331	996.433	888.785	982.828
ENSG00000231606.1&RP11-344F13.1	0.721726	0	2.83573	0	1	NA	0	0	0	0	0	0
ENSG00000234593.2&RP4-704D23.1	0.804549	0.961823	2.2327	0.430789	0.666622	NA	0	0.900911	0	0	0	0
ENSG00000189337.15&KAZN	226.766	-0.177885	0.152241	-1.16844	0.242629	1	151.439	131.533	143.232	175.333	142.84	164.107
ENSG00000280763.1&AL034395.1	0.177208	0	4.40746	0	1	NA	0	0	0	0	0	0
ENSG00000235829.1&TBCAP2	0.145985	0	4.40746	0	1	NA	0	0	0	0	0	0
ENSG00000175147.11&TMEM51-AS1	22.4411	0.534762	0.601566	0.888949	0.374031	NA	6.15605	6.30637	6.59619	6.17369	5.60159	1.81334
ENSG00000171729.13&TMEM51	448.503	0.115596	0.170652	0.677376	0.498168	1	216.693	182.885	229.924	175.333	196.056	207.627
ENSG00000204464.7&C1orf195	19.4079	-0.0503456	0.602959	-0.0834977	0.933456	NA	9.84968	4.50455	6.59619	7.40842	9.33598	4.53334
ENSG00000215720.4&RP1-21O18.3	9.57574	-0.816436	0.875454	-0.932586	0.351034	NA	4.92484	0	1.88463	2.46947	4.66799	3.62667
ENSG00000278480.1&RP5-903E17.2	9.96059	-0.208095	0.71588	-0.290684	0.771293	NA	16.0057	3.60364	3.76925	2.46947	9.33598	13.6
ENSG00000142621.19&FHAD1	478.944	0.000189118	0.139507	0.00135561	0.998918	1	158.826	162.164	151.712	156.812	166.18	149.6
ENSG00000233485.1&RP3-467K16.2	1.9759	2.77554	1.86832	1.48558	0.13739	NA	0	1.80182	1.88463	0	0	0
ENSG00000236045.1&RP3-467K16.7	12.4	-0.626987	0.748383	-0.83779	0.402149	NA	4.92484	0.900911	3.76925	6.17369	3.73439	4.53334
ENSG00000228140.1&RP3-467K16.4	3.10689	1.28331	1.51029	0.849711	0.395486	NA	1.23121	0.900911	2.82694	1.23474	0.933598	0
ENSG00000142634.12&EFHD2	494.022	0.0475704	0.173139	0.274753	0.783506	1	423.536	359.463	438.175	397.585	376.24	407.094
ENSG00000162438.11&CTRC	0.438895	-1.88728	3.4414	-0.548405	0.583414	NA	1.23121	0	0	1.23474	2.80079	0
ENSG00000142615.7&CELA2A	0.167796	0.961816	4.40746	0.218224	0.827254	NA	1.23121	0	0	0	0	0
ENSG00000215704.9&CELA2B	0.410769	0.961819	3.69541	0.260274	0.794652	NA	0	0.900911	0	0	0	0
ENSG00000132906.17&CASP9	101.16	-0.0906283	0.254688	-0.355841	0.72196	1	94.8031	83.7847	99.8851	100.014	76.555	119.68
ENSG00000116138.12&DNAJC16	953.351	-0.0633013	0.121719	-0.52006	0.603022	1	851.997	980.191	869.754	950.748	926.129	948.374
ENSG00000251866.1&SCARNA21	1.53336	0.0633272	1.59793	0.0396308	0.968388	NA	2.46242	0	0.942313	1.23474	1.8672	0
ENSG00000272510.1&RP4-680D5.8	1.56873	-2.06791	1.84434	-1.12122	0.262194	NA	0	0	0.942313	4.93895	0	0
ENSG00000116771.5&AGMAT	32.4453	-0.143868	0.520683	-0.276307	0.782312	1	4.92484	9.00911	4.71156	4.93895	8.40238	7.25334
ENSG00000237301.1&RP4-680D5.2	1.07089	-0.937225	2.13076	-0.439855	0.660042	NA	0	0.900911	0	1.23474	0.933598	0
ENSG00000235084.3&CHCHD2P6	1.71796	0.83606	1.52973	0.54654	0.584695	NA	1.23121	1.80182	5.65388	1.23474	0	3.62667
ENSG00000252417.1&RNU7-179P	0.573702	0	2.70351	0	1	NA	0	0	0	0	0	0
ENSG00000197312.11&DDI2	1388.77	-0.071018	0.119076	-0.596408	0.550903	1	1019.44	1191.9	1104.39	1211.28	1094.18	1181.39
ENSG00000271742.1&RP4-680D5.9	1.20044	0.662688	1.51572	0.43721	0.661959	NA	2.46242	2.70273	0.942313	0	1.8672	1.81334
ENSG00000116786.11&PLEKHM2	411.453	0.227032	0.299021	0.759249	0.447704	1	440.773	305.409	505.08	367.952	281.947	418.88
ENSG00000237938.5&RP11-288I21.1	20.0144	0.693279	0.443396	1.56357	0.117919	NA	30.7802	18.0182	22.6155	18.5211	9.33598	16.32
ENSG00000162461.7&SLC25A34	6.91543	0.451119	0.644636	0.699804	0.48405	NA	14.7745	7.20728	9.42313	11.1126	5.60159	6.34667
ENSG00000162458.12&FBLIM1	71.0627	0.00108216	0.948433	0.001141	0.99909	1	2.46242	0.900911	1.88463	2.46947	0.933598	1.81334
ENSG00000224321.1&RPL12P14	3.90241	0.0866402	1.0173	0.0851666	0.932129	NA	2.46242	3.60364	6.59619	3.70421	6.53518	1.81334
ENSG00000233954.6&UQCRHL	247.855	0.0698269	0.153236	0.455683	0.648618	1	256.092	228.831	234.636	237.07	223.13	224.854
ENSG00000178715.8&RP11-169K16.8	0.628856	-2.35094	2.6975	-0.871527	0.383466	NA	0	0	0.942313	0	1.8672	3.62667
ENSG00000179743.4&FLJ37453	15.0226	0.296068	0.490706	0.60335	0.546276	NA	13.5433	22.5228	17.9039	14.8168	19.6056	9.97334
ENSG00000065526.10&SPEN	1241.33	-0.206706	0.117362	-1.76127	0.0781936	1	998.511	1237.85	1175.06	1315	1246.35	1379.95
ENSG00000270620.1&RP1-134O19.3	1.56619	0.623954	1.56267	0.399287	0.689681	NA	1.23121	2.70273	0.942313	2.46947	0.933598	0
ENSG00000116809.11&ZBTB17	79.3921	0.110741	0.315063	0.35149	0.725221	1	92.3407	54.0546	91.4043	58.0327	61.6175	98.8268
ENSG00000234607.2&RP11-5P18.1	1.25678	-1.0399	1.69473	-0.613606	0.539476	NA	0	0.900911	0.942313	1.23474	1.8672	0.906668
ENSG00000173641.17&HSPB7	3.39565	-2.43309	1.673	-1.45433	0.145856	NA	0	0	0	1.23474	0	1.81334
ENSG00000186510.11&CLCNKA	0.850654	2.90033e-05	2.1488	1.34974e-05	0.999989	NA	0	0.900911	0	0	0	0.906668
ENSG00000232456.1&RP11-5P18.10	0.226667	-2.29411	4.33746	-0.528908	0.59687	NA	0	0	0	0	0	2.72
ENSG00000185519.8&FAM131C	3.39534	0.465547	0.951338	0.48936	0.624587	NA	7.38726	4.50455	11.3078	3.70421	9.33598	3.62667
ENSG00000142627.12&EPHA2	218.933	0.00599465	0.270363	0.0221726	0.98231	1	245.011	195.498	269.501	245.713	210.993	250.24
ENSG00000227959.1&RP11-276H7.2	0.713972	0.961823	2.41871	0.397659	0.690881	NA	0	0.900911	0	0	0	0
ENSG00000224621.1&RP11-276H7.3	0.28898	-0.96176	4.03704	-0.238234	0.8117	NA	0	0	0	0	0.933598	0
ENSG00000142632.16&ARHGEF19	12.0005	0.398566	0.539637	0.738581	0.460162	NA	18.4681	17.1173	22.6155	8.64316	18.672	16.32
ENSG00000237276.8&ANO7P1	1.01593	0.475893	1.74109	0.27333	0.784599	NA	1.23121	0.900911	1.88463	0	1.8672	0.906668
ENSG00000132881.11&RSG1	13.0915	-0.104382	0.579549	-0.180109	0.857067	NA	7.38726	7.20728	11.3078	8.64316	5.60159	13.6
ENSG00000233929.1&MT1XP1	0.607471	1.86972	2.31472	0.807754	0.419232	NA	1.23121	1.80182	0.942313	1.23474	0	0
ENSG00000037637.10&FBXO42	591.047	0.0181483	0.0976483	0.185854	0.85256	1	655.004	628.836	617.215	624.777	623.643	627.414
ENSG00000055070.16&SZRD1	1032.73	0.105128	0.121667	0.864062	0.387554	1	1041.6	985.596	1193.91	1039.65	910.258	1046.29
ENSG00000226457.1&RP11-430L17.1	5.67246	0.239177	0.717466	0.333363	0.73886	NA	4.92484	7.20728	5.65388	6.17369	3.73439	5.44001
ENSG00000187144.11&SPATA21	4.09206	0.183024	0.958479	0.190953	0.848563	NA	3.69363	2.70273	4.71156	1.23474	3.73439	4.53334
ENSG00000157191.19&NECAP2	553.898	0.025768	0.123123	0.209287	0.834224	1	600.83	538.745	625.696	605.021	555.491	573.921
ENSG00000226029.1&RP4-798A10.2	13.4063	0.187866	0.458565	0.409682	0.682039	NA	13.5433	18.0182	18.8463	17.2863	14.004	13.6
ENSG00000080947.14&CROCCP3	41.0627	0.0862089	0.315163	0.273537	0.78444	1	72.6414	53.1537	46.1733	38.2769	63.4846	58.0267
ENSG00000206652.1&RNU1-1	33.5398	0.337728	0.397128	0.850426	0.395088	1	34.4739	42.3428	23.5578	37.0421	29.8751	13.6
ENSG00000261135.1&RP4-798A10.7	3.97035	0.362266	0.955828	0.379008	0.704682	NA	4.92484	0.900911	9.42313	2.46947	4.66799	4.53334
ENSG00000233421.4&RP5-875O13.1	5.32961	-0.961766	1.78938	-0.537487	0.590931	NA	0	0	0	0	0	0.906668
ENSG00000219481.10&NBPF1	343.078	0.0450197	0.135659	0.331859	0.739996	1	334.889	380.184	388.233	343.257	344.498	382.614
ENSG00000271732.1&RP5-1182A14.5	2.05236	-1.0617	1.35877	-0.781369	0.434585	NA	0	2.70273	0.942313	2.46947	3.73439	1.81334
ENSG00000215908.8&CROCCP2	51.7039	0.457195	0.33036	1.38393	0.16638	1	51.7108	41.4419	58.4234	35.8074	29.8751	44.4267
ENSG00000186301.8&MST1P2	10.8116	0.366574	0.599246	0.611726	0.540719	NA	12.3121	8.1082	13.1924	7.40842	8.40238	9.97334
ENSG00000207513.1&RNU1-3	1.72489	0.394084	1.55247	0.253843	0.799617	NA	1.23121	1.80182	0.942313	1.23474	0.933598	0.906668
ENSG00000280114.1&RP5-875O13.7	0.650398	-0.0845162	3.02674	-0.0279231	0.977723	NA	0	0	3.76925	1.23474	2.80079	0
ENSG00000236698.1&EIF1AXP1	15.4186	-0.771345	0.475553	-1.622	0.104804	NA	9.84968	15.3155	14.1347	18.5211	31.7423	17.2267
ENSG00000058453.16&CROCC	131.298	-0.0229362	0.340268	-0.0674064	0.946258	1	34.4739	24.3246	60.308	38.2769	41.0783	41.7067
ENSG00000207389.1&RNU1-4	0.165649	0	4.40746	0	1	NA	0	0	0	0	0	0
ENSG00000186715.10&MST1L	4.75791	-0.332491	0.916367	-0.362836	0.716728	NA	3.69363	4.50455	2.82694	3.70421	3.73439	6.34667
ENSG00000230239.1&RP11-108M9.2	0.433927	-0.546966	2.68377	-0.203806	0.838505	NA	1.23121	0.900911	0	1.23474	0.933598	0.906668
ENSG00000228549.3&RP11-108M9.3	5.91031	1.85746	1.68903	1.09972	0.271455	NA	1.23121	0.900911	0	0	0	0
ENSG00000238142.1&RP11-108M9.4	25.126	-0.0308908	0.359654	-0.0858904	0.931554	NA	28.3178	37.8382	32.9809	35.8074	28.9415	37.1734
ENSG00000235241.1&RP11-108M9.5	2.25698	0.201012	1.27953	0.157098	0.875168	NA	3.69363	0.900911	1.88463	4.93895	0.933598	0
ENSG00000207005.1&RNU1-2	37.0393	0.0854892	0.358902	0.238197	0.811728	1	25.8554	33.3337	27.3271	23.46	31.7423	26.2934
ENSG00000272426.1&RP11-108M9.6	4.6059	0.147591	0.862996	0.171022	0.864207	NA	2.46242	3.60364	5.65388	1.23474	2.80079	6.34667
ENSG00000117122.13&MFAP2	55.8733	-0.245952	0.905067	-0.27175	0.785814	1	4.92484	0	0.942313	1.23474	3.73439	0.906668
ENSG00000226526.1&RP1-37C10.3	0.714036	2.56162	2.47479	1.03509	0.300628	NA	2.46242	0	0.942313	0	0	0
ENSG00000159363.17&ATP13A2	393.431	0.283045	0.275967	1.02565	0.305057	1	405.068	246.85	450.425	293.867	255.806	355.414
ENSG00000117118.9&SDHB	2675.33	0.0359964	0.0991138	0.363183	0.716468	1	2700.04	2400.03	2510.32	2650.98	2369.47	2402.67
ENSG00000117115.12&PADI2	23.4547	0.149793	0.72142	0.207637	0.835513	NA	8.61847	1.80182	3.76925	4.93895	3.73439	3.62667
ENSG00000204362.6&RP11-380J14.1	0.804387	0	2.29328	0	1	NA	0	0	0	0	0	0
ENSG00000142623.9&PADI1	10.9055	-2.84128	1.47689	-1.92382	0.0543768	NA	0	0	0	1.23474	0.933598	1.81334
ENSG00000142619.4&PADI3	1.87707	-0.602928	1.30547	-0.461848	0.644191	NA	1.23121	1.80182	0.942313	2.46947	0.933598	2.72
ENSG00000280226.1&AC004824.2	0.42473	0	3.60545	0	1	NA	0	0	0	0	0	0
ENSG00000179051.13&RCC2	3832.08	-0.0311866	0.0981028	-0.317897	0.750563	1	3225.77	2938.77	3274.54	3289.34	3004.32	3351.04
ENSG00000074964.16&ARHGEF10L	35.5351	0.130122	0.39146	0.332401	0.739587	1	41.8611	22.5228	38.6348	25.9295	31.7423	35.36
ENSG00000117148.7&ACTL8	3.40638	-0.728935	1.17642	-0.61962	0.535508	NA	1.23121	2.70273	2.82694	0	7.46878	3.62667
ENSG00000255275.3&RP13-279N23.2	0.278446	0	4.09201	0	1	NA	0	0	0	0	0	0
ENSG00000159423.16&ALDH4A1	79.0366	0.538209	0.325408	1.65395	0.0981376	1	36.9363	47.7483	49.9426	29.6337	28.0079	35.36
ENSG00000221662.1&MIR1290	0.484669	-1.76736	3.06881	-0.57591	0.564676	NA	0	0	0	0	1.8672	0
ENSG00000169991.10&IFFO2	719.994	-0.359344	0.0997165	-3.60366	0.000313768	0.0523583	659.928	578.385	639.83	788.997	812.23	804.214
ENSG00000272084.1&RP5-1126H10.2	13.2515	0.249402	0.481952	0.517483	0.604819	NA	17.2369	14.4146	22.6155	18.5211	9.33598	18.1334
ENSG00000127481.14&UBR4	5640.3	0.00111496	0.10243	0.0108851	0.991315	1	4415.12	4833.39	5115.81	4661.13	4709.07	4984.86
ENSG00000230424.1&RP1-43E13.2	0.880404	-1.27252	2.11488	-0.6017	0.547374	NA	0	0	1.88463	0	1.8672	2.72
ENSG00000127463.13&EMC1	2690.79	0.0493108	0.0999571	0.49332	0.621787	1	2362.69	2381.11	2395.36	2316.37	2305.05	2278.46
ENSG00000053372.4&MRTO4	1982.85	-0.0590572	0.101721	-0.580578	0.561525	1	1924.38	1854.97	2029.74	1991.63	1996.03	2063.58
ENSG00000211454.13&AKR7L	3.20329	-0.578126	0.95544	-0.605089	0.54512	NA	3.69363	6.30637	3.76925	4.93895	7.46878	8.16001
ENSG00000162482.4&AKR7A3	4.83009	0.630535	1.10099	0.5727	0.566848	NA	0	2.70273	4.71156	1.23474	3.73439	0
ENSG00000270728.1&RP4-657E11.10	10.8662	0.0449988	0.571	0.078807	0.937186	NA	9.84968	10.8109	4.71156	11.1126	5.60159	8.16001
ENSG00000053371.12&AKR7A2	458.858	0.0931533	0.140246	0.664212	0.506554	1	509.721	427.032	555.022	438.332	493.873	464.214
ENSG00000200403.1&RNU6-1099P	2.21189	-0.913669	1.33419	-0.684812	0.493463	NA	2.46242	0.900911	1.88463	1.23474	5.60159	2.72
ENSG00000040487.12&PQLC2	165.702	-0.0285578	0.215227	-0.132687	0.894441	1	135.433	126.127	159.251	149.403	131.637	148.693
ENSG00000077549.17&CAPZB	1366.35	-0.117625	0.118558	-0.992126	0.321136	1	791.668	1035.15	973.409	969.269	1034.43	1038.13
ENSG00000240490.3&RN7SL277P	0.242403	0	4.29748	0	1	NA	0	0	0	0	0	0
ENSG00000235185.1&RP5-1056L3.1	0.183084	0	4.40746	0	1	NA	0	0	0	0	0	0
ENSG00000173436.13&MINOS1	283.953	-0.0516257	0.165032	-0.312822	0.754416	1	178.525	219.822	205.424	206.201	205.392	215.787
ENSG00000270136.5&MINOS1-NBL1	0.303909	2.90031e-05	3.99938	7.2519e-06	0.999994	NA	0	0	0.942313	0	0	0.906668
ENSG00000226396.1&RP5-1056L3.3	9.43262	-0.269355	0.682125	-0.394877	0.692934	NA	3.69363	7.20728	3.76925	4.93895	6.53518	6.34667
ENSG00000158747.13&NBL1	209.647	0.401644	0.351675	1.14209	0.253417	1	128.046	54.0546	133.808	91.3706	52.2815	95.2001
ENSG00000158748.3&HTR6	0.510472	3.22062	2.80675	1.14746	0.251194	NA	2.46242	0.900911	1.88463	0	0	0
ENSG00000162542.13&TMCO4	211.018	0.158264	0.203764	0.776702	0.437335	1	199.456	159.461	183.751	190.15	136.305	160.48
ENSG00000169914.5&OTUD3	770.743	-0.205576	0.126751	-1.62188	0.104828	1	831.067	860.37	784.004	928.523	994.282	931.148
ENSG00000188784.4&PLA2G2E	0.33405	-2.84008	3.69708	-0.768195	0.442371	NA	0	0	0	1.23474	1.8672	0.906668
ENSG00000127472.10&PLA2G5	0.892857	0	2.45261	0	1	NA	0	0	0	0	0	0
ENSG00000227066.1&RP3-340N1.2	5.86337	0	1.77796	0	1	NA	0	0	0	0	0	0
ENSG00000187980.6&PLA2G2C	0.252121	0	4.40746	0	1	NA	0	0	0	0	0	0
ENSG00000225986.1&UBXN10-AS1	0.908381	0	2.48289	0	1	NA	0	0	0	0	0	0
ENSG00000162543.5&UBXN10	45.9377	0	1.68667	0	1	1	0	0	0	0	0	0
ENSG00000158816.15&VWA5B1	1.03183	0	2.36564	0	1	NA	0	0	0	0	0	0
ENSG00000162545.5&CAMK2N1	65.4421	0.112033	0.257864	0.434467	0.663949	1	121.89	127.028	107.424	81.4927	122.301	124.213
ENSG00000090432.6&MUL1	429.403	0.0853174	0.172043	0.495907	0.61996	1	475.247	451.356	550.311	467.965	393.045	531.307
ENSG00000158825.5&CDA	0.322321	-0.961758	4.40746	-0.218211	0.827264	NA	0	0	0	1.23474	0	0
ENSG00000158828.5&PINK1	52.0932	0.0190498	0.368084	0.051754	0.958725	1	66.4853	41.4419	65.0196	76.5537	42.9455	51.6801
ENSG00000117242.7&PINK1-AS	71.5314	-0.0888184	0.224371	-0.395855	0.692212	1	71.4102	94.5956	81.9812	85.1969	96.1606	83.4134
ENSG00000244038.9&DDOST	3181.28	0.071888	0.13672	0.525805	0.599024	1	3346.43	2778.41	3367.82	3064.62	2909.09	3056.38
ENSG00000117245.12&KIF17	206.192	0.0572076	0.298936	0.191371	0.848235	1	107.115	54.9555	92.3466	91.3706	63.4846	88.8534
ENSG00000189410.11&SH2D5	118.327	0.0900037	0.23305	0.3862	0.699349	1	152.67	114.416	161.135	112.361	148.442	139.627
ENSG00000233069.1&RP5-930J4.2	1.46139	-0.359187	1.50221	-0.239106	0.811023	NA	0	2.70273	1.88463	2.46947	1.8672	1.81334
ENSG00000127483.17&HP1BP3	5306.64	-0.201338	0.127024	-1.58504	0.112957	1	4090.08	4291.04	4072.67	4692	5097.44	4529.71
ENSG00000075151.20&EIF4G3	2813.38	-0.0777128	0.0927764	-0.837635	0.402235	1	2836.71	2950.48	2703.49	2983.13	3016.45	2961.18
ENSG00000251914.1&RNU7-200P	0.242497	0.961817	4.27865	0.224794	0.822139	NA	0	0.900911	0	0	0	0
ENSG00000221808.1&MIR1256	0.256497	0.775947	4.15452	0.186772	0.85184	NA	0	0.900911	0.942313	1.23474	0	0
ENSG00000233072.1&RPS15AP6	2.8813	0.277215	1.17305	0.23632	0.813184	NA	3.69363	1.80182	0.942313	2.46947	2.80079	0
ENSG00000236073.2&RP11-487E1.2	1.87723	0.00182016	1.77992	0.00102261	0.999184	NA	1.23121	0	0.942313	1.23474	0.933598	0
ENSG00000235112.1&HSPE1P27	3.61544	2.71397	1.28559	2.11107	0.0347661	NA	6.15605	3.60364	3.76925	1.23474	0	0.906668
ENSG00000117298.14&ECE1	921.642	-0.0839612	0.195504	-0.429461	0.667588	1	744.882	742.35	791.543	760.598	835.57	818.721
ENSG00000236936.1&RP3-329E20.2	3.17393	0.913756	1.00519	0.909037	0.363331	NA	4.92484	3.60364	2.82694	1.23474	1.8672	2.72
ENSG00000231105.1&RP5-1071N3.1	2.78082	2.88904	1.60784	1.79684	0.0723603	NA	2.46242	0	1.88463	0	0	0
ENSG00000227001.3&NBPF2P	17.4047	0.170145	0.457672	0.371761	0.710071	NA	12.3121	24.3246	11.3078	13.5821	14.9376	14.5067
ENSG00000142794.18&NBPF3	418.717	0.239248	0.122965	1.94566	0.0516957	1	641.46	618.926	586.118	501.303	583.499	477.814
ENSG00000162551.13&ALPL	1.52303	0.961824	2.03978	0.471534	0.63726	NA	0	0.900911	0	0	0	0
ENSG00000076864.19&RAP1GAP	99.2934	0.195798	0.590782	0.331422	0.740326	1	3.69363	4.50455	7.5385	2.46947	7.46878	3.62667
ENSG00000090686.15&USP48	2561.51	-0.174263	0.153993	-1.13163	0.257789	1	1408.5	1876.6	1673.55	1844.7	1884	1869.55
ENSG00000281866.1&U7	0.870213	0.804013	2.21676	0.362698	0.716831	NA	0	1.80182	0	1.23474	0	0
ENSG00000231978.2&RP11-132G19.3	2.98871	0.00133781	1.23474	0.00108348	0.999136	NA	1.23121	3.60364	0.942313	1.23474	0	4.53334
ENSG00000187942.11&LDLRAD2	3.41603	0.943802	0.997969	0.945722	0.34429	NA	6.15605	6.30637	4.71156	2.46947	0	6.34667
ENSG00000142798.17&HSPG2	484.736	0.14037	0.492821	0.284829	0.775775	1	529.42	403.608	773.639	450.679	488.272	609.281
ENSG00000232037.3&RP11-26H16.1	1.72621	-0.81726	1.33269	-0.613243	0.539715	NA	1.23121	1.80182	0.942313	2.46947	1.8672	2.72
ENSG00000142789.19&CELA3A	0.151111	-1.71742	4.38077	-0.392037	0.695031	NA	0	0	0	0	0	1.81334
ENSG00000228397.2&RP1-224A6.3	1.08726	-0.871405	1.55751	-0.559487	0.575829	NA	1.23121	1.80182	0.942313	3.70421	2.80079	0.906668
ENSG00000218510.6&LINC00339	165.108	-0.154148	0.175197	-0.879852	0.378939	1	131.739	125.227	147.943	150.638	161.512	138.72
ENSG00000070831.15&CDC42	6564.16	0.0466253	0.111639	0.417643	0.676208	1	6691.62	6468.54	5797.11	6404.58	6350.33	5599.58
ENSG00000230068.2&CDC42-IT1	5.72255	0.631601	0.834874	0.756523	0.449335	NA	3.69363	5.40546	4.71156	2.46947	3.73439	2.72
ENSG00000271428.1&RP1-224A6.8	4.3759	-0.844397	0.926932	-0.910959	0.362317	NA	1.23121	4.50455	1.88463	4.93895	4.66799	4.53334
ENSG00000271840.1&RP1-224A6.9	8.93855	0.0116489	0.614647	0.0189522	0.984879	NA	8.61847	10.8109	7.5385	13.5821	6.53518	7.25334
ENSG00000162552.14&WNT4	10.6876	-0.0989436	0.547904	-0.180586	0.856693	NA	9.84968	10.8109	8.48081	11.1126	7.46878	12.6933
ENSG00000184677.16&ZBTB40	1265.32	-0.0286454	0.0932215	-0.307283	0.758628	1	1334.63	1201.81	1306.05	1310.06	1275.29	1331.89
ENSG00000237200.1&ZBTB40-IT1	8.59268	0.364391	0.570869	0.638309	0.523273	NA	11.0809	12.6127	11.3078	9.8779	8.40238	9.06668
ENSG00000070886.10&EPHA8	0.351588	0	3.80445	0	1	NA	0	0	0	0	0	0
ENSG00000133216.16&EPHB2	2.79148	-0.0730017	1.11399	-0.0655315	0.947751	NA	1.23121	2.70273	7.5385	4.93895	5.60159	1.81334
ENSG00000227868.5&C1orf234	1.13891	-0.961765	2.15493	-0.446309	0.655374	NA	0	0	0	1.23474	0	0
ENSG00000004487.15&KDM1A	6993.58	-0.124156	0.124072	-1.00068	0.316984	1	3142.05	2985.62	2676.17	3227.6	3273.19	3092.64
ENSG00000240553.1&RP1-184J9.2	5.29515	0.398687	1.10948	0.359344	0.719338	NA	1.23121	4.50455	0.942313	3.70421	0.933598	0.906668
ENSG00000263793.1&MIR3115	0.488843	0	2.58319	0	1	NA	0	0	0	0	0	0
ENSG00000266802.1&MIR4419A	0.727732	1.75473	2.39481	0.732721	0.463729	NA	0	1.80182	0	0	0	0
ENSG00000169641.13&LUZP1	1993.92	-0.0239925	0.101723	-0.23586	0.813542	1	1492.23	1823.44	1646.22	1640.97	1739.29	1668.27
ENSG00000229010.1&RP5-979D14.1	1.37437	0.721977	1.61911	0.44591	0.655662	NA	0	2.70273	1.88463	0	0.933598	1.81334
ENSG00000206935.1&RNU6-514P	1.21682	0.00585593	1.71125	0.00342203	0.99727	NA	2.46242	0.900911	0.942313	2.46947	0	1.81334
ENSG00000252578.1&RNU6-135P	1.2126	0.961824	2.07616	0.463271	0.64317	NA	0	0.900911	0	0	0	0
ENSG00000179546.4&HTR1D	1.79446	-2.83705	1.72434	-1.6453	0.0999089	NA	0	0	0	1.23474	0.933598	1.81334
ENSG00000261326.2&LINC01355	76.6708	0.106371	0.281159	0.37833	0.705186	1	46.786	72.0728	49.0003	51.859	57.8831	47.1467
ENSG00000125944.18&HNRNPR	5610.98	-0.143655	0.115113	-1.24795	0.212051	1	5217.87	5870.33	4965.99	5999.59	6181.35	5556.06
ENSG00000125945.14&ZNF436	371.28	-0.0867388	0.137063	-0.632841	0.526837	1	374.288	390.995	328.867	395.116	410.783	356.32
ENSG00000249087.6&ZNF436-AS1	25.6236	-0.281962	0.380596	-0.740843	0.458789	NA	20.9306	20.7209	23.5578	19.7558	29.8751	29.0134
ENSG00000271420.1&RP5-1057J7.7	0.49679	0	2.78234	0	1	NA	0	0	0	0	0	0
ENSG00000204219.9&TCEA3	16.7015	0.0328038	0.617579	0.0531167	0.957639	NA	11.0809	6.30637	2.82694	6.17369	8.40238	4.53334
ENSG00000088280.18&ASAP3	134.121	-0.284543	0.183575	-1.55001	0.12114	1	182.219	149.551	188.463	207.436	212.86	212.16
ENSG00000007968.6&E2F2	372.258	0.171396	0.16111	1.06385	0.287398	1	626.686	532.438	613.445	492.66	514.412	564.854
ENSG00000235052.1&RP1-150O5.3	0.240938	0.961817	4.28824	0.224292	0.82253	NA	1.23121	0	0	0	0	0
ENSG00000117318.8&ID3	168.943	0.0703275	0.331597	0.212087	0.832039	1	262.248	195.498	303.425	256.825	164.313	303.734
ENSG00000142676.12&RPL11	10647	0.0184899	0.0758359	0.243814	0.807375	1	12317	11219	11214.5	11602.8	11556.1	11145.7
ENSG00000011007.12&TCEB3	2729.12	-0.109998	0.0905039	-1.21539	0.224216	1	2381.16	2085.61	2348.24	2544.79	2356.4	2452.54
ENSG00000236810.5&TCEB3-AS1	15.6712	0.634599	0.554275	1.14492	0.252243	NA	18.4681	6.30637	13.1924	6.17369	12.1368	5.44001
ENSG00000057757.9&PITHD1	765.157	-0.0789502	0.100466	-0.785838	0.431962	1	650.079	614.421	622.869	676.636	647.917	668.214
ENSG00000011009.10&LYPLA2	188.442	1.33913	0.341756	3.91838	8.91452e-05	0.0229866	243.78	164.867	281.751	103.718	58.8167	110.613
ENSG00000117308.14&GALE	877.936	0.125558	0.214568	0.585163	0.558438	1	455.548	384.689	560.676	427.219	377.173	479.627
ENSG00000117305.14&HMGCL	196.519	0.136676	0.144527	0.945678	0.344313	1	183.45	189.191	196.943	179.037	166.18	174.08
ENSG00000179163.11&FUCA1	891.46	0.0880908	0.165616	0.531899	0.594796	1	642.691	605.412	573.868	592.674	551.756	569.387
ENSG00000188822.7&CNR2	0.13039	0	4.40746	0	1	NA	0	0	0	0	0	0
ENSG00000229106.1&BTBD6P1	0.32153	2.90032e-05	3.44399	8.42138e-06	0.999993	NA	0	0	0.942313	1.23474	0	0
ENSG00000189266.11&PNRC2	2061.16	-0.451074	0.131794	-3.42256	0.000620349	0.0881075	1556.25	1669.39	1457.76	2103.99	2365.74	1933.02
ENSG00000188529.14&SRSF10	4312.99	-0.149256	0.121079	-1.23272	0.217681	1	3824.14	4168.51	3645.81	4290.71	4499.01	4118.08
ENSG00000215905.4&RP11-4M23.7	0.161581	0	4.40746	0	1	NA	0	0	0	0	0	0
ENSG00000225315.2&RP11-293P20.2	0.149827	0	4.40746	0	1	NA	0	0	0	0	0	0
ENSG00000142677.3&IL22RA1	5.36608	-1.04048	1.09989	-0.945986	0.344156	NA	0	4.50455	0	2.46947	3.73439	3.62667
ENSG00000185436.11&IFNLR1	106.433	0.961824	1.68446	0.570998	0.568001	1	0	0.900911	0	0	0	0
ENSG00000158055.15&GRHL3	1.76916	-2.60098	1.88376	-1.38074	0.167358	NA	0	0	0.942313	0	3.73439	2.72
ENSG00000001460.17&STPG1	162.908	-0.0717839	0.149928	-0.478788	0.632089	1	187.144	176.578	171.501	166.69	202.591	190.4
ENSG00000001461.16&NIPAL3	821.279	-0.166316	0.173654	-0.957741	0.338193	1	781.818	1067.58	896.139	993.964	1172.6	916.641
ENSG00000117602.11&RCAN3	839.036	-0.151973	0.116228	-1.30755	0.191027	1	885.24	901.812	859.389	996.433	1033.49	911.201
ENSG00000184454.6&NCMAP	0.180401	2.9003e-05	4.40746	6.58044e-06	0.999995	NA	1.23121	0	0	0	0.933598	0
ENSG00000133226.16&SRRM1	1680.81	-0.0902879	0.111067	-0.812914	0.416268	1	1178.27	1496.41	1392.74	1353.27	1487.22	1492.37
ENSG00000169504.14&CLIC4	3956.05	-0.257541	0.172834	-1.49011	0.136196	1	3102.65	3369.41	2826.94	3672.11	3983.66	3460.75
ENSG00000238482.1&RNU6-1208P	0.698385	1.89863	2.55213	0.743941	0.456912	NA	1.23121	0.900911	0	0	0	0
ENSG00000020633.18&RUNX3	591.724	0.145439	0.113327	1.28336	0.199367	1	661.16	681.989	748.196	671.697	572.295	650.081
ENSG00000229162.1&RP11-84D1.1	33.8581	-0.0029992	0.36161	-0.008294	0.993382	1	33.2427	35.1355	54.6541	41.9811	40.1447	41.7067
ENSG00000261025.1&RP11-84D1.2	4.93645	0.104158	0.853058	0.1221	0.90282	NA	13.5433	5.40546	3.76925	4.93895	6.53518	9.06668
ENSG00000264371.1&MIR4425	0.779531	0.826237	2.1318	0.387577	0.698329	NA	0	0.900911	0.942313	0	0.933598	0
ENSG00000233755.1&RP4-799D16.1	0.205304	0	4.40746	0	1	NA	0	0	0	0	0	0
ENSG00000231953.2&RP4-706G24.1	0.332089	2.90032e-05	3.41036	8.50444e-06	0.999993	NA	1.23121	0	0	0	0	0.906668
ENSG00000117614.9&SYF2	763.416	-0.134193	0.137472	-0.976151	0.32899	1	771.968	869.379	672.811	800.11	942	796.961
ENSG00000117616.17&RSRP1	738.235	0.0542449	0.122035	0.444502	0.65668	1	720.258	704.512	652.08	621.073	652.585	723.521
ENSG00000272432.1&RP3-465N24.6	1.56111	0.353517	1.51033	0.234066	0.814933	NA	0	1.80182	1.88463	1.23474	0	1.81334
ENSG00000261349.1&RP3-465N24.5	0.997383	1.8543	1.7674	1.04917	0.294101	NA	2.46242	3.60364	0.942313	0	0.933598	0.906668
ENSG00000187010.18&RHD	1.30754	-0.566673	1.48929	-0.380499	0.703575	NA	1.23121	2.70273	0	1.23474	0.933598	3.62667
ENSG00000224183.1&SDHDP6	3.68648	0.203024	0.937168	0.216636	0.828492	NA	4.92484	2.70273	1.88463	2.46947	3.73439	1.81334
ENSG00000259984.1&RP11-335G20.7	1.48786	-0.436777	1.61939	-0.269717	0.787378	NA	1.23121	2.70273	0	3.70421	0.933598	0.906668
ENSG00000183726.10&TMEM50A	1334.89	-0.194954	0.121688	-1.60208	0.109138	1	1156.11	1284.7	1140.2	1411.3	1419.07	1271.15
ENSG00000188672.16&RHCE	2.81615	-0.425698	1.05473	-0.403609	0.686501	NA	3.69363	1.80182	2.82694	3.70421	0.933598	6.34667
ENSG00000238084.4&RP3-469D22.1	1.58957	0.679204	1.30481	0.52054	0.602687	NA	2.46242	3.60364	1.88463	1.23474	2.80079	0.906668
ENSG00000204178.9&TMEM57	905.827	-0.0586203	0.12417	-0.472096	0.636858	1	1117.94	1047.76	1047.85	1158.18	1091.38	1097.07
ENSG00000157978.11&LDLRAP1	480.003	-0.0912403	0.144366	-0.632006	0.527383	1	360.744	319.823	407.079	412.402	351.966	395.307
ENSG00000225643.1&RP11-70P17.1	2.31442	-0.0588088	1.46417	-0.0401652	0.967961	NA	1.23121	1.80182	0.942313	2.46947	0.933598	0.906668
ENSG00000117643.14&MAN1C1	72.9366	0.447353	0.435997	1.02605	0.304869	1	20.9306	9.00911	8.48081	7.40842	9.33598	9.97334
ENSG00000233478.1&RP1-187B23.1	0.85144	0.961823	2.22503	0.432274	0.665542	NA	1.23121	0	0	0	0	0
ENSG00000162430.16&SEPN1	637.954	0.0987706	0.21747	0.45418	0.6497	1	844.61	638.746	989.428	788.997	669.39	850.454
ENSG00000228172.5&RP1-317E23.3	6.53342	-0.0495778	0.661284	-0.074972	0.940237	NA	11.0809	9.91002	8.48081	6.17369	8.40238	15.4133
ENSG00000117640.17&MTFR1L	577.103	0.0401786	0.113366	0.354417	0.723027	1	652.541	618.025	621.926	654.411	575.096	612.001
ENSG00000127423.10&AUNIP	462.638	-0.128502	0.123293	-1.04225	0.297297	1	454.316	430.635	397.656	464.261	484.537	451.52
ENSG00000236528.1&RP1-125I3.2	2.24816	1.49801	1.62973	0.919177	0.358003	NA	4.92484	0.900911	0	0	0	1.81334
ENSG00000182749.5&PAQR7	83.3172	0.202509	0.213596	0.948091	0.343083	1	75.1038	70.271	71.6158	71.6148	63.4846	54.4001
ENSG00000117632.20&STMN1	6124.32	-0.239958	0.130955	-1.83237	0.066896	1	5510.89	6754.13	5770.72	6999.73	7656.44	6645.87
ENSG00000229786.1&SNRPFP2	0.307496	2.10868	4.34966	0.484792	0.627824	NA	2.46242	0	0	0	0	0
ENSG00000223624.1&RP1-125I3.4	0.243045	-0.961759	4.27531	-0.224957	0.822013	NA	0	0	0	0	0	0.906668
ENSG00000158006.13&PAFAH2	349.344	0.294671	0.129713	2.27171	0.0231042	0.723593	332.427	303.607	315.675	262.999	249.271	262.934
ENSG00000207237.1&RNU6-110P	0.148218	0.961816	4.40746	0.218224	0.827254	NA	0	0.900911	0	0	0	0
ENSG00000252190.1&SCARNA17	0.153602	1.73586	4.37937	0.396372	0.691831	NA	0	0.900911	0.942313	0	0	0
ENSG00000158008.9&EXTL1	335.448	0.162868	0.249561	0.652617	0.514003	1	629.148	518.024	679.407	550.693	498.541	582.081
ENSG00000158014.14&SLC30A2	24.7624	0.582889	0.357359	1.6311	0.102869	NA	65.2541	45.9464	55.5964	44.4505	30.8087	36.2667
ENSG00000158022.6&TRIM63	988.963	-0.268668	0.149723	-1.79443	0.0727446	1	104.653	92.7938	120.616	144.464	116.7	124.213
ENSG00000175087.9&PDIK1L	400.335	0.0765493	0.162281	0.471708	0.637136	1	339.814	453.158	402.367	381.534	421.053	333.654
ENSG00000197245.5&FAM110D	1.20528	0	2.1982	0	1	NA	0	0	0	0	0	0
ENSG00000236782.6&RP11-96L14.7	0.377544	-0.961762	3.29037	-0.292296	0.77006	NA	0	0	0	0	0	0.906668
ENSG00000142684.7&ZNF593	2.86566	1.29733	1.44846	0.895659	0.370435	NA	0	2.70273	1.88463	0	0.933598	0.906668
ENSG00000142675.17&CNKSR1	1.69388	-0.838957	1.94023	-0.432401	0.66545	NA	1.23121	0	0	0	0.933598	0.906668
ENSG00000236155.6&RP11-231P20.2	0.556824	2.16784	2.51186	0.863041	0.388115	NA	1.23121	2.70273	0.942313	0	0	0.906668
ENSG00000130695.13&CEP85	1095.33	-0.148573	0.0925422	-1.60546	0.108392	1	1271.84	1145.06	1293.8	1328.58	1360.25	1420.75
ENSG00000270733.1&RP11-231P20.5	4.41544	-0.212939	1.00527	-0.211824	0.832245	NA	4.92484	1.80182	5.65388	0	7.46878	6.34667
ENSG00000142669.13&SH3BGRL3	469.192	-3.77896e-05	0.182145	-0.00020747	0.999834	1	602.062	609.016	653.965	663.054	600.303	602.934
ENSG00000158062.20&UBXN11	95.8795	0.187409	0.307285	0.609887	0.541937	1	84.9535	83.7847	124.385	75.319	83.0902	98.8268
ENSG00000169442.8&CD52	1.85834	0	1.98967	0	1	NA	0	0	0	0	0	0
ENSG00000176092.13&AIM1L	0.853375	-1.48442	2.11662	-0.701319	0.483104	NA	1.23121	0	0	1.23474	0.933598	0.906668
ENSG00000131914.10&LIN28A	3.26536	1.58504	1.29046	1.22828	0.219343	NA	1.23121	4.50455	2.82694	0	0	2.72
ENSG00000117682.16&DHDDS	818.196	0.157849	0.104896	1.50482	0.132371	1	909.864	854.964	921.582	819.866	736.609	851.361
ENSG00000223583.1&RP3-476K8.4	5.76573	0.120307	0.754635	0.159424	0.873335	NA	6.15605	3.60364	4.71156	4.93895	2.80079	5.44001
ENSG00000225891.1&RP3-476K8.3	8.89155	-0.0415688	0.588592	-0.0706242	0.943697	NA	9.84968	10.8109	6.59619	8.64316	6.53518	12.6933
ENSG00000198830.10&HMGN2	5156.65	-0.00524151	0.0992828	-0.0527937	0.957896	1	5166.16	6007.27	5423.01	5525.45	5934.88	5199.74
ENSG00000117676.13&RPS6KA1	456.61	0.0330705	0.185922	0.177873	0.858822	1	469.091	374.779	506.964	464.261	407.049	448.8
ENSG00000243905.3&RN7SL679P	0.506412	-0.811905	2.7776	-0.292305	0.770054	NA	1.23121	0	0	0	1.8672	0
ENSG00000260063.1&RP5-968P14.2	15.4613	0.30545	0.507212	0.602215	0.547031	NA	17.2369	25.2255	13.1924	14.8168	14.9376	15.4133
ENSG00000117713.17&ARID1A	905.227	-0.127068	0.115453	-1.1006	0.27107	1	832.298	909.92	888.601	1010.02	934.531	932.054
ENSG00000060642.10&PIGV	261.437	0.0397061	0.125863	0.31547	0.752405	1	355.82	345.049	335.463	329.675	350.099	327.307
ENSG00000204160.11&ZDHHC18	316.105	0.192597	0.16044	1.20043	0.229971	1	402.606	382.887	423.098	343.257	316.49	397.12
ENSG00000175793.11&SFN	1.04764	0.111488	2.02503	0.0550548	0.956095	NA	1.23121	0	0.942313	0	0.933598	0.906668
ENSG00000142751.14&GPN2	383.707	0.125178	0.145622	0.859614	0.390002	1	454.316	382.887	461.733	377.83	393.045	417.974
ENSG00000198746.12&GPATCH3	111.895	0.0660481	0.209709	0.314951	0.752799	1	86.1847	100.001	108.366	95.0748	82.1566	105.173
ENSG00000090273.13&NUDC	1772.19	-0.135063	0.1479	-0.913206	0.361134	1	1381.42	1702.72	2089.11	1906.43	1741.16	2037.28
ENSG00000175707.8&KDF1	0.466003	2.43453	2.72075	0.8948	0.370894	NA	1.23121	1.80182	0	0	0	0
ENSG00000172746.6&RPL12P13	1.12357	-1.6214	1.67404	-0.968555	0.332767	NA	1.23121	0.900911	0	3.70421	1.8672	0.906668
ENSG00000225294.1&OSTCP2	1.45888	0.0194328	1.53921	0.0126252	0.989927	NA	1.23121	0.900911	2.82694	1.23474	0	3.62667
ENSG00000253368.3&TRNP1	173.067	-0.120035	0.265651	-0.451854	0.651374	1	253.629	317.121	247.828	280.285	324.892	284.694
ENSG00000158246.7&FAM46B	21.102	1.15808	0.646512	1.79128	0.0732483	NA	8.61847	5.40546	6.59619	3.70421	2.80079	2.72
ENSG00000280403.1&AL137860.1	0.349041	0.96182	3.38344	0.284273	0.776201	NA	1.23121	0	0	0	0	0
ENSG00000090020.10&SLC9A1	156.89	0.206901	0.274187	0.754598	0.45049	1	118.196	81.9829	156.424	116.065	68.1526	125.12
ENSG00000214973.3&CHCHD3P3	2.89073	0.620737	0.994854	0.623948	0.532662	NA	6.15605	3.60364	2.82694	2.46947	4.66799	0.906668
ENSG00000225159.1&NPM1P39	17.428	-0.168187	0.440341	-0.381947	0.702501	NA	13.5433	15.3155	14.1347	17.2863	17.7384	13.6
ENSG00000142784.15&WDTC1	247.076	0.12642	0.223478	0.565694	0.571602	1	296.722	236.039	337.348	291.398	225.931	280.16
ENSG00000252098.1&Y_RNA	0.630957	-1.35814	2.60915	-0.52053	0.602694	NA	1.23121	0	0	0	0	2.72
ENSG00000243659.1&RP11-4K3__A.3	1.12289	0.492489	1.84345	0.267156	0.789349	NA	0	2.70273	3.76925	0	0.933598	3.62667
ENSG00000186501.14&TMEM222	160.818	0.165868	0.327175	0.506971	0.612175	1	150.208	95.4965	177.155	133.352	109.231	134.187
ENSG00000206888.1&RNU6-48P	1.29526	0.254551	1.64205	0.155021	0.876805	NA	0	2.70273	1.88463	1.23474	0	2.72
ENSG00000241547.1&ACTG1P20	3.2498	-2.0409	1.37561	-1.48363	0.137907	NA	0	0	1.88463	3.70421	2.80079	1.81334
ENSG00000142765.17&SYTL1	4.88184	-0.218681	0.885484	-0.246962	0.804938	NA	1.23121	5.40546	10.3654	12.3474	5.60159	2.72
ENSG00000142733.14&MAP3K6	183.256	0.112731	0.26625	0.423403	0.672001	1	243.78	173.876	257.251	185.211	177.384	260.214
ENSG00000142748.12&FCN3	0.509026	-0.244811	2.93144	-0.0835121	0.933444	NA	2.46242	0	0	0	0.933598	1.81334
ENSG00000231207.1&RP1-144C9.2	0.37269	2.0979	3.72457	0.563258	0.573259	NA	2.46242	0	0	0	0	0
ENSG00000181773.6&GPR3	135.958	-0.16804	0.188389	-0.891985	0.372401	1	157.595	183.786	149.828	185.211	199.79	167.733
ENSG00000158195.10&WASF2	1209.76	-0.027947	0.131247	-0.212934	0.831378	1	916.02	1315.33	1132.66	1128.55	1168.86	1136.96
ENSG00000241169.1&RP4-752I6.1	2.50469	0.318833	1.19713	0.266332	0.789984	NA	2.46242	2.70273	0.942313	0	2.80079	1.81334
ENSG00000237429.1&RP1-159A19.4	0.140751	-0.961758	4.40746	-0.218211	0.827264	NA	0	0	0	0	0	0.906668
ENSG00000126705.13&AHDC1	50.815	0.0897834	0.357596	0.251075	0.801756	1	32.0115	22.5228	52.7695	30.8684	30.8087	38.9867
ENSG00000000938.12&FGR	0.165649	0	4.40746	0	1	NA	0	0	0	0	0	0
ENSG00000235912.1&RP1-159A19.3	5.67065	0.00331134	0.759015	0.00436268	0.996519	NA	8.61847	2.70273	4.71156	8.64316	2.80079	4.53334
ENSG00000233975.1&RP11-288L9.1	0.215185	0.961816	4.40746	0.218224	0.827254	NA	0	0.900911	0	0	0	0
ENSG00000126709.14&IFI6	364.029	0.131566	0.305663	0.43043	0.666883	1	283.178	243.246	285.521	303.745	198.856	239.36
ENSG00000225886.3&RP11-288L9.4	4.5252	-0.584545	1.14921	-0.50865	0.610997	NA	3.69363	1.80182	0	1.23474	1.8672	4.53334
ENSG00000009780.15&FAM76A	392.127	0.0371586	0.145521	0.25535	0.798453	1	413.686	376.581	364.675	381.534	358.502	384.427
ENSG00000231344.1&RP3-426I6.2	3.95318	0.414283	0.929832	0.445546	0.655925	NA	4.92484	1.80182	6.59619	2.46947	2.80079	4.53334
ENSG00000230833.1&RPEP3	2.33963	-0.818024	1.45242	-0.563214	0.573289	NA	0	0	3.76925	1.23474	3.73439	1.81334
ENSG00000117758.13&STX12	1061.55	-0.0929491	0.119583	-0.777275	0.436996	1	1073.61	1150.46	968.697	1107.56	1250.09	1047.2
ENSG00000269971.1&RP3-426I6.5	1.66678	0.805854	1.44272	0.558567	0.576457	NA	2.46242	1.80182	0.942313	0	1.8672	0.906668
ENSG00000276889.1&AL020997.1	0.255007	-0.961759	4.22327	-0.227729	0.819857	NA	0	0	0	0	0.933598	0
ENSG00000270031.1&RP3-426I6.6	1.749	-0.529359	1.49995	-0.352917	0.724151	NA	1.23121	0	3.76925	3.70421	0	3.62667
ENSG00000117751.17&PPP1R8	977.314	-0.163755	0.103055	-1.589	0.112061	1	939.413	992.803	861.274	1050.76	1102.58	976.481
ENSG00000252947.1&SCARNA1	11.1511	0.0335984	0.562171	0.0597655	0.952342	NA	12.3121	6.30637	9.42313	7.40842	10.2696	9.06668
ENSG00000130775.15&THEMIS2	72.8714	-0.0464436	0.267414	-0.173676	0.86212	1	59.0981	35.1355	48.0579	45.6853	49.4807	49.8667
ENSG00000117748.9&RPA2	1273.54	-0.0481835	0.0908364	-0.530442	0.595805	1	1121.63	1135.15	1054.45	1155.71	1186.6	1081.65
ENSG00000130768.14&SMPDL3B	2.69604	2.90033e-05	1.8431	1.57361e-05	0.999987	NA	0	0	0.942313	0	0.933598	0
ENSG00000158156.7&XKR8	21.9194	0.438277	0.65395	0.670199	0.502731	NA	2.46242	8.1082	3.76925	2.46947	3.73439	4.53334
ENSG00000158161.15&EYA3	2059.11	0.104355	0.138875	0.751432	0.452393	1	892.627	925.235	851.851	895.185	743.144	846.827
ENSG00000238231.2&RP11-460I13.6	3.413	1.5633	1.4092	1.10935	0.267277	NA	0	1.80182	3.76925	0	0.933598	0.906668
ENSG00000281570.1&Metazoa_SRP	0.13039	0	4.40746	0	1	NA	0	0	0	0	0	0
ENSG00000240750.3&RN7SL559P	5.98438	-1.0002	1.18321	-0.845328	0.397928	NA	2.46242	0.900911	0	3.70421	0.933598	1.81334
ENSG00000228589.3&SPCS2P4	4.69363	-0.311998	0.809886	-0.385237	0.700062	NA	3.69363	5.40546	5.65388	8.64316	4.66799	5.44001
ENSG00000214812.3&RP5-1053E7.3	0.23078	0.961817	4.35292	0.220959	0.825125	NA	0	0.900911	0	0	0	0
ENSG00000169403.11&PTAFR	6.31953	1.281	0.913628	1.40211	0.160883	NA	8.61847	1.80182	6.59619	0	5.60159	0.906668
ENSG00000126698.10&DNAJC8	3012.23	-0.0605831	0.098427	-0.615513	0.538216	1	2757.91	2866.7	2537.65	2943.61	2913.76	2656.54
ENSG00000130770.17&ATPIF1	561.869	-0.0432936	0.122673	-0.35292	0.724149	1	510.952	585.592	488.118	535.876	566.694	531.307
ENSG00000270605.1&RP5-1092A3.4	7.66175	-0.258747	0.60912	-0.424788	0.670991	NA	6.15605	8.1082	12.2501	9.8779	12.1368	9.97334
ENSG00000271398.1&RP5-1092A3.5	0.472457	1.77206	3.45573	0.512788	0.6081	NA	0	0	1.88463	0	0	0
ENSG00000130766.4&SESN2	130.505	0.145508	0.244144	0.595993	0.55118	1	82.491	87.3883	124.385	96.3095	86.8246	84.3201
ENSG00000130772.13&MED18	232.19	-0.123714	0.165877	-0.745813	0.45578	1	273.329	237.84	231.809	280.285	268.876	259.307
ENSG00000204138.12&PHACTR4	851.653	-0.09213	0.117969	-0.780966	0.434822	1	849.535	936.046	876.351	1000.14	878.515	961.974
ENSG00000206779.1&Y_RNA	1.82442	-0.502246	1.48563	-0.338069	0.735311	NA	1.23121	0.900911	0.942313	3.70421	0	0.906668
ENSG00000229820.2&RP1-308E4.1	1.8757	-0.402282	1.43515	-0.280306	0.779243	NA	3.69363	0.900911	0	0	1.8672	3.62667
ENSG00000221216.1&RNU6ATAC27P	2.25754	0.804609	1.40389	0.573129	0.566558	NA	3.69363	0	1.88463	1.23474	0.933598	0.906668
ENSG00000180198.15&RCC1	1417.86	-0.0270233	0.116161	-0.232636	0.816044	1	1367.87	1305.42	1564.24	1475.51	1321.97	1521.39
ENSG00000242125.3&SNHG3	1799.42	0.0763038	0.105394	0.723983	0.469076	1	1796.33	1798.22	1855.41	1673.07	1766.37	1729.02
ENSG00000200087.1&SNORA73B	3910.52	0.0552931	0.194259	0.284636	0.775923	1	4144.25	3075.71	4428.87	3291.81	3883.77	4032.86
ENSG00000231468.2&PRDX3P2	9.29865	0.319104	0.561271	0.568538	0.56967	NA	8.61847	10.8109	10.3654	7.40842	6.53518	9.97334
ENSG00000279443.1&RP4-669K10.8	17.1169	0.180267	0.420825	0.428365	0.668385	NA	30.7802	31.5319	34.8656	30.8684	26.1407	29.0134
ENSG00000180098.9&TRNAU1AP	420.196	-0.181584	0.129519	-1.40199	0.160919	1	327.502	352.256	332.636	345.726	386.509	414.347
ENSG00000197989.13&SNHG12	512.231	0.0299617	0.125659	0.238436	0.811543	1	497.409	509.014	459.849	428.454	542.42	462.4
ENSG00000221539.1&SNORD99	25.372	0.312202	0.376045	0.830225	0.406412	NA	24.6242	27.9282	23.5578	20.9905	20.5392	19.9467
ENSG00000120656.11&TAF12	387.19	0.100379	0.142523	0.7043	0.481246	1	395.218	343.247	301.54	345.726	332.361	291.04
ENSG00000188060.6&RAB42	11.6651	-0.558766	1.38944	-0.402153	0.687572	NA	2.46242	0	0	1.23474	0	1.81334
ENSG00000229388.1&RP11-442N24__B.1	8.03851	0.277751	0.682482	0.406972	0.684029	NA	12.3121	4.50455	10.3654	7.40842	6.53518	8.16001
ENSG00000274978.1&RNU11	3.89761	-0.94272	1.05382	-0.894572	0.371016	NA	4.92484	0.900911	1.88463	4.93895	8.40238	0.906668
ENSG00000162419.12&GMEB1	323.636	-0.000590448	0.135838	-0.00434672	0.996532	1	267.172	333.337	304.367	329.675	282.88	297.387
ENSG00000252777.1&SCARNA24	0.430236	-0.961761	3.67136	-0.261963	0.79335	NA	0	0	0	0	0.933598	0
ENSG00000198492.14&YTHDF2	2649	-0.1494	0.124313	-1.20181	0.229438	1	1972.4	2340.57	2043.88	2326.25	2514.18	2212.27
ENSG00000116329.10&OPRD1	281.751	0.00241356	1.49071	0.00161906	0.998708	1	0	0	1.88463	0	0.933598	0.906668
ENSG00000233427.1&RP1-212P9.3	0.372793	0	3.79086	0	1	NA	0	0	0	0	0	0
ENSG00000159023.18&EPB41	1655.12	-0.040208	0.118076	-0.340527	0.73346	1	940.644	954.064	901.793	1017.42	919.594	940.214
ENSG00000225616.2&RP4-604A21.1	1.33666	-1.11036	1.84637	-0.601376	0.54759	NA	1.23121	0.900911	0.942313	0	3.73439	2.72
ENSG00000253304.1&TMEM200B	6.50744	-0.966626	1.36196	-0.709731	0.477871	NA	1.23121	0.900911	0	0	1.8672	1.81334
ENSG00000225750.1&RP11-242O24.3	2.98217	-0.948895	1.101	-0.861845	0.388773	NA	1.23121	2.70273	1.88463	6.17369	2.80079	2.72
ENSG00000116350.16&SRSF4	1337.09	-0.187818	0.0902028	-2.08218	0.0373264	0.884677	1165.96	1272.09	1195.79	1403.9	1364.92	1373.6
ENSG00000116353.15&MECR	207.938	0.189233	0.197838	0.956504	0.338817	1	180.988	150.452	188.463	138.291	146.575	169.547
ENSG00000237934.1&RP11-467D18.2	6.88702	0.286288	0.808682	0.354018	0.723325	NA	1.23121	8.1082	3.76925	4.93895	0.933598	5.44001
ENSG00000060656.19&PTPRU	305.635	0.0705901	0.36414	0.193854	0.84629	1	18.4681	16.2164	21.6732	12.3474	14.9376	25.3867
ENSG00000230523.1&RP3-437I16.1	2.96917	0	1.92247	0	1	NA	0	0	0	0	0	0
ENSG00000228176.1&RP4-656G21.1	0.810028	-0.927045	2.03588	-0.455354	0.648855	NA	1.23121	0	0.942313	1.23474	0.933598	1.81334
ENSG00000236335.1&RP4-591L5.1	0.143721	0.961816	4.40746	0.218224	0.827254	NA	0	0	0.942313	0	0	0
ENSG00000162510.5&MATN1	5.35467	-0.116124	0.744987	-0.155874	0.876132	NA	6.15605	7.20728	3.76925	2.46947	7.46878	8.16001
ENSG00000186056.9&MATN1-AS1	16.777	-0.07603	0.446283	-0.170363	0.864725	NA	22.1618	25.2255	21.6732	27.1642	22.4063	23.5734
ENSG00000162511.7&LAPTM5	127.654	-0.0667814	0.194978	-0.342507	0.731969	1	245.011	280.183	217.674	235.835	295.017	246.614
ENSG00000229607.1&RP5-1125N11.1	102.875	0.0898059	0.182932	0.490924	0.62348	1	180.988	165.768	177.155	156.812	149.376	184.96
ENSG00000223382.4&RP5-1125N11.2	17.1237	0.430106	0.5764	0.746194	0.45555	NA	13.5433	25.2255	33.9233	8.64316	22.4063	22.6667
ENSG00000222784.1&RN7SKP91	0.462745	0	3.58701	0	1	NA	0	0	0	0	0	0
ENSG00000235143.1&RP1-65J11.5	0.40266	2.90032e-05	3.25101	8.92129e-06	0.999993	NA	0	0	0.942313	0	0	0.906668
ENSG00000162512.15&SDC3	4612.75	0.129631	0.138488	0.936046	0.34925	1	3188.83	3057.69	3549.69	3094.25	2652.35	3208.7
ENSG00000134644.15&PUM1	1926.96	0.0493573	0.0788581	0.625901	0.53138	1	1807.42	1956.78	1889.34	1843.46	1774.77	1848.7
ENSG00000237329.2&RP11-201O14.1	4.70614	0.0203766	0.956717	0.0212984	0.983008	NA	2.46242	4.50455	1.88463	1.23474	2.80079	4.53334
ENSG00000232768.1&RP11-201O14.2	3.77204	1.04393	1.10061	0.948506	0.342872	NA	6.15605	0	6.59619	2.46947	0.933598	2.72
ENSG00000084628.9&NKAIN1	3.98709	0.54697	0.840669	0.650637	0.515281	NA	2.46242	8.1082	6.59619	3.70421	2.80079	5.44001
ENSG00000060688.12&SNRNP40	1835.54	-0.0787976	0.0873369	-0.902225	0.366937	1	1670.75	1690.11	1588.74	1740.98	1824.25	1661.92
ENSG00000229447.2&RP11-490K7.4	10.7244	-0.755317	0.57126	-1.3222	0.186103	NA	4.92484	8.1082	7.5385	12.3474	10.2696	12.6933
ENSG00000121766.14&ZCCHC17	1302.2	0.0806375	0.112561	0.716387	0.473752	1	1004.67	1038.75	906.505	1005.08	904.656	882.188
ENSG00000229044.1&RP11-266K22.2	2.16513	1.81424	1.93865	0.935829	0.349361	NA	0	0	1.88463	0	0	0
ENSG00000121769.7&FABP3	86.5475	-0.131243	0.29678	-0.442222	0.658328	1	14.7745	27.9282	27.3271	25.9295	29.8751	22.6667
ENSG00000168528.11&SERINC2	31.797	-0.428899	0.496852	-0.863232	0.38801	1	20.9306	2.70273	17.9039	14.8168	15.8712	23.5734
ENSG00000142910.15&TINAGL1	30.3414	0	1.71266	0	1	1	0	0	0	0	0	0
ENSG00000121764.11&HCRTR1	1.39781	0.769019	1.5288	0.503022	0.614949	NA	1.23121	1.80182	1.88463	0	1.8672	0.906668
ENSG00000162517.12&PEF1	543.465	0.204032	0.182568	1.11757	0.263752	1	637.767	405.41	555.964	440.801	425.721	518.614
ENSG00000235790.7&RP11-73M7.6	4.39493	0.38036	0.838609	0.453561	0.650145	NA	8.61847	4.50455	9.42313	6.17369	8.40238	2.72
ENSG00000264078.1&RP11-73M7.9	0.307802	2.70243	4.31539	0.62623	0.531164	NA	3.69363	0	0	0	0	0
ENSG00000084636.17&COL16A1	81.9851	0.446552	0.440821	1.013	0.311059	1	135.433	130.632	168.674	91.3706	86.8246	140.533
ENSG00000121753.12&ADGRB2	18.9529	0.310327	0.435293	0.712915	0.475898	NA	39.3987	22.5228	39.5771	28.399	18.672	34.4534
ENSG00000254545.1&RP11-84A19.3	0.157702	0	4.40746	0	1	NA	0	0	0	0	0	0
ENSG00000134668.12&SPOCD1	3.6662	1.3245	1.37933	0.960248	0.33693	NA	1.23121	6.30637	5.65388	3.70421	0.933598	0.906668
ENSG00000203620.2&RP11-84A19.2	0.384478	0	3.61643	0	1	NA	0	0	0	0	0	0
ENSG00000269967.1&RP11-84A19.4	8.18483	0.192069	0.673977	0.284978	0.775661	NA	4.92484	6.30637	8.48081	8.64316	4.66799	4.53334
ENSG00000184007.17&PTP4A2	5716.91	-0.0884611	0.122324	-0.723168	0.469577	1	5046.73	5889.25	5074.35	5820.55	5829.38	5375.63
ENSG00000281319.1&AL136115.1	1.85223	1.08587	1.57287	0.690376	0.489958	NA	2.46242	0	1.88463	0	0.933598	0.906668
ENSG00000228634.1&RP4-534N18.2	6.35836	-0.167955	0.741657	-0.226459	0.820844	NA	8.61847	2.70273	3.76925	7.40842	4.66799	4.53334
ENSG00000121774.17&KHDRBS1	1646.41	-0.201953	0.164172	-1.23013	0.218647	1	1136.41	1802.72	1485.08	1711.35	1773.84	1608.43
ENSG00000203325.3&RP11-277A4.4	4.95166	0.597634	0.817786	0.730795	0.464905	NA	6.15605	6.30637	4.71156	6.17369	0.933598	4.53334
ENSG00000121775.17&TMEM39B	69.9772	-0.206246	0.286416	-0.720092	0.471468	1	66.4853	70.271	79.1543	93.84	74.6878	81.6001
ENSG00000266203.1&MIR5585	0.216306	-1.71742	4.38077	-0.392037	0.695031	NA	0	0	0	0	0	1.81334
ENSG00000276493.1&Metazoa_SRP	0.173298	0	4.40746	0	1	NA	0	0	0	0	0	0
ENSG00000025800.13&KPNA6	3637.08	0.00361233	0.0929473	0.0388643	0.968999	1	3603.75	3575.71	3410.23	3648.65	3470.18	3445.34
ENSG00000084652.15&TXLNA	3557.62	0.123124	0.0999725	1.23158	0.218107	1	4043.29	3591.93	3927.56	3614.08	3304	3697.39
ENSG00000160050.14&CCDC28B	40.0834	-0.0816084	0.395301	-0.206446	0.836442	1	50.4796	25.2255	40.5194	38.2769	37.3439	46.24
ENSG00000224066.1&RP4-622L5.7	0.578945	0.961821	3.28458	0.292829	0.769653	NA	0	0	0.942313	0	0	0
ENSG00000160051.11&IQCC	99.2453	0.0475181	0.216452	0.219532	0.826236	1	136.664	90.992	119.674	93.84	116.7	122.4
ENSG00000222046.2&DCDC2B	8.29355	-0.0157439	0.669578	-0.0235131	0.981241	NA	3.69363	9.00911	10.3654	12.3474	4.66799	7.25334
ENSG00000160055.19&TMEM234	111.407	-0.0446012	0.26888	-0.165878	0.868253	1	77.5662	80.181	115.904	107.422	76.555	99.7334
ENSG00000084623.11&EIF3I	5749.03	0.0225382	0.103427	0.217914	0.827496	1	6191.75	5360.42	5891.34	5678.56	5764.03	5727.42
ENSG00000220785.7&MTMR9LP	147.525	0.0360502	0.317512	0.11354	0.909603	1	183.45	101.803	203.54	175.333	94.2934	206.72
ENSG00000183615.5&FAM167B	151.182	0.210168	0.386414	0.543894	0.586514	1	44.3235	34.2346	81.0389	50.6242	25.2071	62.5601
ENSG00000182866.16&LCK	0.556108	0	2.66991	0	1	NA	0	0	0	0	0	0
ENSG00000116478.11&HDAC1	2807.31	-0.0582625	0.0853036	-0.683002	0.494606	1	2410.71	2531.56	2566.86	2644.81	2567.39	2609.39
ENSG00000175130.6&MARCKSL1	1435.89	0.235461	0.120553	1.95318	0.0507984	1	1738.47	1859.48	1835.62	1618.74	1539.5	1459.73
ENSG00000233775.1&RP4-811H24.9	1.40206	3.24953	1.74028	1.86725	0.0618671	NA	3.69363	0.900911	0.942313	0	0	0
ENSG00000162526.6&TSSK3	11.1237	-0.414164	0.532958	-0.777105	0.437097	NA	8.61847	8.1082	12.2501	9.8779	14.004	14.5067
ENSG00000225828.1&FAM229A	16.3503	0.0345222	0.558193	0.0618464	0.950685	NA	8.61847	6.30637	23.5578	4.93895	13.0704	19.04
ENSG00000160058.18&BSDC1	782.086	0.175849	0.137272	1.28102	0.200185	1	989.893	798.207	938.543	811.222	767.417	833.227
ENSG00000224333.1&GAPDHP20	0.195108	0.961816	4.40746	0.218224	0.827254	NA	1.23121	0	0	0	0	0
ENSG00000263529.2&RN7SL122P	0.662733	0	3.20958	0	1	NA	0	0	0	0	0	0
ENSG00000254553.1&RP1-27O5.3	0.280277	2.57457	4.32165	0.595737	0.551351	NA	2.46242	0.900911	0	0	0	0
ENSG00000273274.1&ZBTB8B	59.399	0.0019317	0.408408	0.00472983	0.996226	1	17.2369	26.1264	20.7309	29.6337	14.004	21.76
ENSG00000160062.14&ZBTB8A	146.35	-0.265084	0.181034	-1.46428	0.143118	1	137.895	140.542	117.789	169.159	159.645	147.787
ENSG00000176261.15&ZBTB8OS	711.135	0.016816	0.129109	0.130247	0.896371	1	747.344	737.846	659.619	739.608	717.003	663.681
ENSG00000200591.1&Y_RNA	1.83001	-1.02445	1.55143	-0.660325	0.509045	NA	0	0.900911	0.942313	1.23474	0.933598	1.81334
ENSG00000162521.18&RBBP4	3250.25	-0.161385	0.131629	-1.22606	0.220176	1	2610.16	3355.89	2880.65	3288.11	3410.43	3198.72
ENSG00000162520.14&SYNC	36.5688	-0.0848932	0.293028	-0.28971	0.772038	1	54.1732	36.9373	48.0579	54.3284	43.8791	48.96
ENSG00000162522.10&KIAA1522	179.097	-0.060937	0.262882	-0.231804	0.816691	1	144.052	118.92	179.982	172.863	114.833	174.987
ENSG00000134684.10&YARS	2893.47	-0.0194854	0.0886083	-0.219905	0.825945	1	2633.56	2822.55	2814.69	2867.06	2743.84	2776.22
ENSG00000116497.17&S100PBP	790.891	-0.182935	0.120354	-1.51997	0.128519	1	657.466	690.998	622.869	776.65	800.093	662.774
ENSG00000160097.15&FNDC5	6.33045	0.366129	0.798547	0.458494	0.646597	NA	3.69363	3.60364	5.65388	3.70421	4.66799	1.81334
ENSG00000121905.9&HPCA	1.31051	-0.0809311	1.8239	-0.0443724	0.964608	NA	0	0.900911	0.942313	1.23474	0.933598	0
ENSG00000121900.18&TMEM54	25.7583	-0.21595	0.53453	-0.404	0.686213	NA	17.2369	9.91002	27.3271	25.9295	15.8712	21.76
ENSG00000116514.16&RNF19B	648.26	-0.00626594	0.112873	-0.0555134	0.955729	1	360.744	412.617	410.848	381.534	396.779	412.534
ENSG00000278966.2&RP5-1174N9.2	1.07286	1.78601	2.16511	0.824905	0.409426	NA	0	0.900911	0.942313	0	0	0
ENSG00000217644.5&RP4-803A2.1	0.385971	-1.75506	2.91588	-0.601896	0.547243	NA	0	0	0	0	0.933598	0.906668
ENSG00000239670.1&RP4-803A2.2	1.88355	-0.847517	1.84379	-0.45966	0.64576	NA	0	0.900911	0	0	0.933598	0.906668
ENSG00000236065.2&RP1-117O3.2	22.4083	-0.14029	0.412687	-0.339943	0.733899	NA	14.7745	14.4146	13.1924	9.8779	17.7384	18.1334
ENSG00000004455.16&AK2	5018.95	-0.0285281	0.0841631	-0.338963	0.734638	1	4556.71	4302.75	4201.77	4732.75	4204.92	4385.55
ENSG00000276645.1&Metazoa_SRP	6.06027	-0.817871	0.857357	-0.953944	0.340112	NA	0	3.60364	3.76925	2.46947	3.73439	7.25334
ENSG00000142920.16&AZIN2	85.5188	0.241778	0.29647	0.815521	0.414774	1	39.3987	39.6401	26.3848	23.46	34.5431	29.92
ENSG00000278997.1&RP11-131M11.2	3.94459	0.0510028	0.897634	0.0568191	0.954689	NA	7.38726	5.40546	2.82694	9.8779	1.8672	3.62667
ENSG00000116525.13&TRIM62	89.4472	0.300814	0.262852	1.14442	0.252449	1	91.1095	64.8656	81.0389	83.9621	51.3479	58.0267
ENSG00000279179.1&RP11-131M11.3	10.5523	0.543398	0.701159	0.775001	0.438339	NA	8.61847	6.30637	2.82694	2.46947	2.80079	6.34667
ENSG00000160094.14&ZNF362	170.563	-0.0241224	0.170524	-0.141461	0.887506	1	142.82	134.236	173.386	164.22	147.508	147.787
ENSG00000270115.1&RP11-415J8.7	5.1696	0.75172	0.993154	0.756901	0.449109	NA	4.92484	9.00911	5.65388	7.40842	4.66799	0
ENSG00000184389.9&A3GALT2	1.13208	0.422229	2.14891	0.196485	0.844231	NA	0	2.70273	0	1.23474	0.933598	0
ENSG00000225313.5&RP11-415J8.3	80.053	0.0125209	0.297693	0.0420598	0.966451	1	46.786	47.7483	51.8272	56.7979	45.7463	43.52
ENSG00000134686.16&PHC2	1585.19	0.220076	0.193136	1.13949	0.254498	1	1306.31	1059.47	1436.08	1047.06	1038.16	1177.76
ENSG00000266239.2&AL513327.1	5.12934	-0.0799659	1.08331	-0.0738165	0.941156	NA	1.23121	0.900911	3.76925	4.93895	0.933598	0.906668
ENSG00000222112.1&RN7SKP16	5.04217	-0.298557	1.0556	-0.282831	0.777306	NA	1.23121	0.900911	2.82694	3.70421	0.933598	1.81334
ENSG00000233246.1&RP11-415J8.5	5.51461	0.193871	0.954057	0.203207	0.838973	NA	2.46242	1.80182	3.76925	2.46947	0.933598	3.62667
ENSG00000121903.14&ZSCAN20	201.954	0.0768253	0.142988	0.537285	0.591071	1	167.445	181.083	167.732	167.924	152.176	170.453
ENSG00000121904.17&CSMD2	1.3591	-1.5561	1.9307	-0.805975	0.420257	NA	0	0	0.942313	2.46947	0	0.906668
ENSG00000163866.8&SMIM12	915.137	-0.0354548	0.101572	-0.34906	0.727044	1	780.587	716.224	778.35	816.161	764.617	751.627
ENSG00000230163.1&RP5-997D16.2	24.4798	-0.210574	0.365897	-0.575501	0.564952	NA	27.0866	28.8291	25.4424	35.8074	26.1407	32.64
ENSG00000116544.11&DLGAP3	1.70793	0.601954	1.44833	0.415618	0.67769	NA	4.92484	1.80182	4.71156	0	0.933598	6.34667
ENSG00000241014.1&RP11-244H3.1	7.89845	-0.0363951	0.645238	-0.0564057	0.955019	NA	11.0809	5.40546	13.1924	4.93895	11.2032	13.6
ENSG00000163867.16&ZMYM6	258.887	-0.0233687	0.171533	-0.136234	0.891636	1	229.005	285.589	218.617	245.713	252.071	248.427
ENSG00000197056.9&ZMYM1	943.504	-0.00548103	0.143364	-0.0382316	0.969503	1	872.928	905.415	729.35	819.866	913.059	783.361
ENSG00000228348.1&EFCAB14P1	0.400808	2.43519	3.13434	0.776937	0.437196	NA	1.23121	1.80182	0	0	0	0
ENSG00000116560.10&SFPQ	12165.1	-0.0878798	0.102974	-0.853418	0.393428	1	12377.4	12892	11632.8	13296.9	13406.5	12517.5
ENSG00000146463.11&ZMYM4	2472.1	0.0216301	0.127209	0.170035	0.864982	1	2084.44	2389.21	2123.97	2169.43	2218.23	2113.44
ENSG00000240374.3&RN7SL503P	0.702667	-0.961765	2.42059	-0.397326	0.691127	NA	0	0	0	0	0	0.906668
ENSG00000201542.1&SNORA62	0.713624	1.39965	2.15536	0.649382	0.516091	NA	0	0.900911	1.88463	1.23474	0	0
ENSG00000229994.1&RPL5P4	53.2125	-0.0913288	0.295667	-0.308891	0.757405	1	41.8611	63.9647	45.231	49.3895	50.4143	61.6534
ENSG00000227409.1&ZMYM4-AS1	2.87047	-1.09421	1.33941	-0.816932	0.413968	NA	0	1.80182	0.942313	3.70421	1.8672	0.906668
ENSG00000142687.17&KIAA0319L	1631.56	0.0423421	0.100263	0.422311	0.672798	1	1205.35	1327.94	1267.41	1263.14	1301.44	1129.71
ENSG00000236274.1&RP4-728D4.3	4.10069	1.23849	1.48255	0.835378	0.403505	NA	0	3.60364	0.942313	1.23474	0	0.906668
ENSG00000020129.15&NCDN	261.302	0.0475293	0.230048	0.206606	0.836318	1	235.161	189.191	272.328	228.426	197.923	247.52
ENSG00000239636.1&RP4-728D4.2	1.4078	1.49649	1.85322	0.807506	0.419375	NA	1.23121	3.60364	0.942313	1.23474	0	0.906668
ENSG00000116819.6&TFAP2E	33.1567	-0.0055673	0.348327	-0.015983	0.987248	1	34.4739	36.0364	39.5771	20.9905	41.0783	47.1467
ENSG00000126067.11&PSMB2	2413.91	-0.0232816	0.102468	-0.227209	0.820261	1	1635.05	2114.44	1874.26	1939.77	1955.89	1826.03
ENSG00000142686.7&C1orf216	799.505	0.0487648	0.0936478	0.520725	0.602558	1	818.754	914.424	838.658	861.847	833.703	795.147
ENSG00000092853.13&CLSPN	2742.47	-0.0451978	0.125358	-0.36055	0.718436	1	2021.65	2444.17	2019.38	2173.14	2367.6	2152.43
ENSG00000232335.1&RP11-435D7.3	1.62193	0.365974	1.43394	0.255223	0.798551	NA	1.23121	0.900911	2.82694	0	2.80079	0.906668
ENSG00000134698.10&AGO4	670.061	-0.167863	0.117992	-1.42267	0.154833	1	658.697	660.367	637.003	763.068	729.14	706.294
ENSG00000092847.11&AGO1	1843.12	-0.0923547	0.103612	-0.891354	0.372739	1	1536.55	1655.87	1593.45	1716.28	1621.66	1766.19
ENSG00000126070.19&AGO3	956.276	-0.297063	0.125334	-2.37017	0.0177801	0.632732	626.686	693.701	599.311	774.18	861.711	723.521
ENSG00000271554.1&RP4-665N4.8	3.72844	1.58287	1.036	1.52788	0.126543	NA	3.69363	3.60364	4.71156	1.23474	1.8672	0.906668
ENSG00000232862.5&RP4-665N4.4	0.243045	-0.961759	4.27531	-0.224957	0.822013	NA	0	0	0	0	0	0.906668
ENSG00000092850.11&TEKT2	0.684289	1.48507	2.17532	0.682688	0.494804	NA	1.23121	0.900911	0.942313	1.23474	0	0
ENSG00000116863.10&ADPRHL2	318.662	0.233419	0.21447	1.08835	0.276439	1	325.039	208.11	295.886	245.713	201.657	256.587
ENSG00000171812.11&COL8A2	6.11089	0.0956134	0.815977	0.117177	0.90672	NA	4.92484	6.30637	0.942313	6.17369	2.80079	2.72
ENSG00000054116.11&TRAPPC3	1234.46	-0.066805	0.0899121	-0.743004	0.457479	1	1014.52	1083.8	1037.49	1155.71	1068.04	1065.33
ENSG00000116871.15&MAP7D1	779.421	0.118914	0.217353	0.547101	0.584309	1	694.402	588.295	837.716	623.542	608.706	719.894
ENSG00000264592.2&RN7SL131P	0.152876	2.9003e-05	4.40746	6.58044e-06	0.999995	NA	0	0.900911	0	0	0.933598	0
ENSG00000054118.13&THRAP3	5191.38	-0.0882265	0.0942119	-0.936469	0.349032	1	4207.04	4916.27	4443	4836.47	4995.68	4594.08
ENSG00000231849.1&UBE2V2P4	3.70662	0.259172	0.916583	0.282758	0.777362	NA	2.46242	3.60364	4.71156	3.70421	2.80079	2.72
ENSG00000278491.1&AL360074.1	0.926995	2.90033e-05	2.13653	1.3575e-05	0.999989	NA	1.23121	0	0	0	0	0.906668
ENSG00000214193.9&SH3D21	101.16	0.314627	0.392752	0.801082	0.423084	1	14.7745	17.1173	15.077	9.8779	7.46878	19.9467
ENSG00000142694.6&EVA1B	6.23331	1.86608	1.70937	1.09167	0.274977	NA	1.23121	0	0.942313	0	0	0
ENSG00000116883.8&RP11-268J15.5	8.29092	0.374326	0.695191	0.53845	0.590266	NA	1.23121	11.7118	12.2501	6.17369	5.60159	8.16001
ENSG00000196182.10&STK40	603.719	0.327059	0.20941	1.56181	0.118332	1	459.241	369.373	544.657	350.665	342.63	400.747
ENSG00000181817.5&LSM10	102.968	-0.260014	0.297995	-0.872543	0.382912	1	46.786	81.9829	84.8081	82.7274	84.9574	89.7601
ENSG00000222821.1&RNU4-27P	0.818032	0.804118	2.21524	0.362993	0.71661	NA	0	1.80182	0	0	0.933598	0
ENSG00000116885.18&OSCP1	77.8322	0.304225	0.259001	1.17461	0.240151	1	82.491	83.7847	63.1349	65.4411	54.1487	66.1867
ENSG00000201448.1&SNORA63	2.57222	-0.955357	1.42871	-0.668687	0.503695	NA	1.23121	0	1.88463	1.23474	2.80079	1.81334
ENSG00000116898.11&MRPS15	1772.63	-0.0598313	0.0914128	-0.654518	0.512778	1	1636.28	1527.04	1549.16	1695.29	1546.97	1669.17
ENSG00000119535.17&CSF3R	0.428059	-0.961763	3.20142	-0.300418	0.763858	NA	0	0	0	0	0	0.906668
ENSG00000163873.9&GRIK3	3.57619	0	1.84848	0	1	NA	0	0	0	0	0	0
ENSG00000233621.1&LINC01137	11.0238	0.551631	0.521354	1.05807	0.290022	NA	23.393	19.82	27.3271	14.8168	19.6056	13.6
ENSG00000163874.8&ZC3H12A	23.8295	0.118082	0.602388	0.196023	0.844592	NA	19.6994	15.3155	27.3271	19.7558	19.6056	18.1334
ENSG00000163875.15&MEAF6	994.546	0.0807792	0.100457	0.80412	0.421327	1	819.986	865.775	763.273	797.64	791.691	728.054
ENSG00000263675.1&MIR5581	6.71277	-0.542818	0.836796	-0.648685	0.516542	NA	2.46242	4.50455	6.59619	12.3474	3.73439	4.53334
ENSG00000163877.9&SNIP1	559.127	-0.0221391	0.128967	-0.171665	0.863701	1	472.785	504.51	506.022	471.67	560.159	474.187
ENSG00000232273.1&FTH1P1	2.63345	1.40372	1.21862	1.15189	0.249365	NA	2.46242	2.70273	2.82694	1.23474	0.933598	0.906668
ENSG00000237749.4&RP3-423B22.5	0.481748	1.86872	2.62293	0.712455	0.476183	NA	1.23121	1.80182	0.942313	0	0	0.906668
ENSG00000163879.10&DNALI1	49.3821	0.353087	0.25089	1.40734	0.159327	1	83.7223	70.271	59.3657	62.9716	55.0823	48.96
ENSG00000134697.12&GNL2	2597.28	-0.0722009	0.104939	-0.688029	0.491435	1	2186.63	2250.47	2157.9	2289.2	2434.82	2209.55
ENSG00000116922.14&C1orf109	611.221	-0.333087	0.104206	-3.19642	0.00139145	0.140358	455.548	483.789	473.041	603.787	595.635	582.081
ENSG00000134690.10&CDCA8	1049.5	-0.114194	0.115565	-0.988135	0.323087	1	815.061	801.81	930.062	918.645	888.785	950.188
ENSG00000183317.16&EPHA10	4.29875	0.329948	0.766627	0.430389	0.666913	NA	4.92484	7.20728	9.42313	7.40842	3.73439	6.34667
ENSG00000185090.14&MANEAL	190.818	-0.1275	0.192748	-0.661486	0.508301	1	194.531	158.56	194.116	222.253	171.782	204
ENSG00000196449.3&YRDC	804.408	-0.122224	0.123217	-0.991939	0.321227	1	817.523	668.476	736.888	814.927	831.836	769.761
ENSG00000197982.13&C1orf122	160.943	0.176299	0.193541	0.91091	0.362343	1	146.514	104.506	132.866	114.831	108.297	115.147
ENSG00000188786.9&MTF1	511.143	-0.0733016	0.119223	-0.614825	0.53867	1	421.074	526.132	469.272	509.947	506.944	477.814
ENSG00000235673.1&RP11-109P14.8	0.688276	2.90032e-05	2.62389	1.10535e-05	0.999991	NA	1.23121	0	0	0	0	0.906668
ENSG00000204084.12&INPP5B	723.178	0.109931	0.094019	1.16924	0.242308	1	651.31	680.188	616.272	629.716	587.233	590.241
ENSG00000252448.1&SNORA63	2.68168	0.210561	1.09033	0.193116	0.846868	NA	1.23121	3.60364	1.88463	1.23474	2.80079	1.81334
ENSG00000222282.1&RNU6-584P	0.722537	2.90658	2.25232	1.29048	0.196884	NA	2.46242	1.80182	0	0	0	0
ENSG00000183431.11&SF3A3	4550.49	-0.0747623	0.0929084	-0.804688	0.421	1	3256.55	3305.44	3008.8	3428.87	3494.46	3157.02
ENSG00000212541.1&RNU6-510P	2.05578	-0.0353784	1.27226	-0.0278075	0.977816	NA	4.92484	1.80182	2.82694	6.17369	2.80079	0.906668
ENSG00000183386.9&FHL3	58.7342	0.281613	0.362384	0.777112	0.437093	1	33.2427	27.9282	58.4234	29.6337	22.4063	46.24
ENSG00000183520.11&UTP11L	1622.15	-0.101576	0.112893	-0.899753	0.368252	1	1183.19	1156.77	1049.74	1256.96	1290.23	1089.81
ENSG00000185668.6&POU3F1	10.9682	0.412117	0.897071	0.459403	0.645945	NA	6.15605	0	3.76925	2.46947	1.8672	2.72
ENSG00000224592.5&RP5-884C9.2	0.564831	0	3.86928	0	1	NA	0	0	0	0	0	0
ENSG00000215895.4&RP11-334L9.1	1.02406	-0.989233	2.12321	-0.465913	0.641278	NA	0	1.80182	0	0	0.933598	2.72
ENSG00000116954.7&RRAGC	436.05	-0.314838	0.141568	-2.22394	0.0261527	0.769707	334.889	379.283	350.54	427.219	455.596	442.454
ENSG00000228436.2&RP5-864K19.4	7.70402	-0.2927	0.614941	-0.475981	0.634088	NA	9.84968	5.40546	6.59619	9.8779	8.40238	8.16001
ENSG00000214114.8&MYCBP	406.207	0.00608331	0.183844	0.0330895	0.973603	1	289.334	322.526	231.809	260.53	325.826	252.96
ENSG00000274944.4&RP5-864K19.6	0.253232	0.956039	4.18379	0.22851	0.81925	NA	1.23121	0.900911	0	0	0	0.906668
ENSG00000131233.9&GJA9	1.42823	0.790532	1.4772	0.535157	0.592541	NA	2.46242	5.40546	1.88463	0	1.8672	3.62667
ENSG00000158315.10&RHBDL2	8.51987	0.672955	0.590767	1.13912	0.254653	NA	25.8554	13.5137	14.1347	11.1126	11.2032	10.88
ENSG00000174574.15&AKIRIN1	2309.39	-0.110691	0.117566	-0.94152	0.346438	1	1562.41	1422.54	1370.12	1607.63	1589.92	1503.25
ENSG00000168653.10&NDUFS5	2465.24	0.0404057	0.0789475	0.511805	0.608787	1	2015.49	1938.76	1984.51	1897.79	1934.41	1940.27
ENSG00000127603.23&MACF1	12840.6	-0.0885176	0.111888	-0.791127	0.42887	1	7206.27	9291.09	8229.22	8398.68	9440.54	8455.58
ENSG00000206654.1&RNU6-608P	1.1741	2.90033e-05	2.21685	1.30831e-05	0.99999	NA	1.23121	0	0	0	0.933598	0
ENSG00000222378.1&RNA5SP44	2.67507	-1.47673	1.68993	-0.873841	0.382205	NA	0	0.900911	0	1.23474	0.933598	0.906668
ENSG00000270040.1&RP11-416A14.1	0.933213	-0.961765	2.25125	-0.427213	0.669224	NA	0	0	0	0	0	0.906668
ENSG00000226438.1&RP11-420K8.1	2.32566	-1.32447	1.52985	-0.865747	0.386629	NA	0	0	1.88463	1.23474	0.933598	2.72
ENSG00000217897.2&HSPE1P8	2.0174	-0.571228	1.61526	-0.353644	0.723606	NA	0	0.900911	0.942313	0	0.933598	1.81334
ENSG00000183682.7&BMP8A	0.913573	0	2.27317	0	1	NA	0	0	0	0	0	0
ENSG00000237624.1&OXCT2P1	2.04327	0.961824	1.97379	0.487297	0.626048	NA	1.23121	0	0	0	0	0
ENSG00000182109.7&RP11-69E11.4	14.6095	0.0769782	0.573612	0.134199	0.893245	NA	12.3121	5.40546	7.5385	9.8779	6.53518	7.25334
ENSG00000243970.1&PPIEL	16.3679	0.652689	0.461082	1.41556	0.156904	NA	16.0057	18.0182	15.077	11.1126	13.0704	7.25334
ENSG00000090621.13&PABPC4	2969.73	-0.320577	0.10171	-3.15187	0.00162229	0.153024	1323.55	1600.92	1569.89	1869.39	1926.01	1823.31
ENSG00000228060.1&RP11-69E11.8	30.2633	-0.188375	0.405683	-0.464341	0.642404	1	14.7745	15.3155	11.3078	13.5821	17.7384	15.4133
ENSG00000201457.1&SNORA55	21.8844	-0.371302	0.493681	-0.75211	0.451985	NA	12.3121	8.1082	7.5385	14.8168	9.33598	11.7867
ENSG00000116981.3&NT5C1A	1.67802	0	2.28995	0	1	NA	0	0	0	0	0	0
ENSG00000116983.12&HPCAL4	115.55	0.133497	0.392521	0.340103	0.733779	1	11.0809	8.1082	16.0193	8.64316	13.0704	9.97334
ENSG00000084072.16&PPIE	825.693	-0.122035	0.10264	-1.18896	0.234456	1	630.379	590.096	691.657	719.852	687.128	675.467
ENSG00000116985.10&BMP8B	603.448	-0.511827	0.180686	-2.83269	0.00461578	0.302074	550.351	609.016	583.291	811.222	903.723	770.667
ENSG00000198754.5&OXCT2	7.2213	-0.974474	0.712848	-1.36702	0.171621	NA	4.92484	2.70273	4.71156	6.17369	12.1368	5.44001
ENSG00000261798.1&RP1-118J21.25	3.12139	-0.0566359	1.08594	-0.052154	0.958406	NA	2.46242	2.70273	2.82694	4.93895	0.933598	2.72
ENSG00000043514.15&TRIT1	761.633	-0.12169	0.14386	-0.84589	0.397614	1	685.784	657.665	578.58	700.096	756.214	633.761
ENSG00000202222.1&Y_RNA	5.40124	0.308836	0.890479	0.346821	0.728726	NA	4.92484	0.900911	5.65388	3.70421	0.933598	4.53334
ENSG00000116990.10&MYCL	14.0354	1.02214	0.554147	1.84453	0.0651066	NA	14.7745	11.7118	12.2501	4.93895	5.60159	8.16001
ENSG00000236546.1&RP1-118J21.5	0.325498	0.961818	3.88801	0.24738	0.804614	NA	1.23121	0	0	0	0	0
ENSG00000168389.17&MFSD2A	137.044	0.046346	0.216074	0.214492	0.830164	1	84.9535	92.7938	99.8851	103.718	69.0862	97.9201
ENSG00000228477.1&RP3-342P20.2	2.62346	0.671793	1.33487	0.503264	0.614779	NA	0	2.70273	1.88463	1.23474	1.8672	0
ENSG00000131236.16&CAP1	15150.1	-0.0072394	0.0924603	-0.0782974	0.937592	1	8483.03	8319.91	7622.37	8136.92	8406.11	8003.15
ENSG00000131238.16&PPT1	4196.63	-0.0564028	0.121233	-0.465244	0.641757	1	3334.12	3907.25	3329.19	3614.08	3938.85	3440.8
ENSG00000117000.8&RLF	1845.96	-0.205374	0.128568	-1.59739	0.110178	1	1449.13	1445.96	1321.12	1631.09	1636.6	1593.01
ENSG00000207508.1&RNU6-1237P	1.13587	-0.937332	1.75813	-0.533141	0.593936	NA	1.23121	0	0.942313	1.23474	0	2.72
ENSG00000188800.5&TMCO2	0.486926	-2.18324	2.87448	-0.759524	0.447539	NA	0	0.900911	0	1.23474	2.80079	0.906668
ENSG00000259943.1&RP1-39G22.7	83.0343	0.153634	0.211261	0.72722	0.467091	1	124.352	106.307	100.827	87.6664	121.368	87.0401
ENSG00000084073.8&ZMPSTE24	3132.96	-0.0417326	0.124423	-0.33541	0.737316	1	3363.66	3618.96	3072.88	3547.4	3641.03	3163.36
ENSG00000231296.1&RP1-39G22.4	4.00873	-1.82994	1.10638	-1.65399	0.0981301	NA	0	1.80182	1.88463	3.70421	5.60159	4.53334
ENSG00000049089.13&COL9A2	12.6982	0.300784	0.728641	0.412801	0.679752	NA	1.23121	8.1082	3.76925	4.93895	1.8672	4.53334
ENSG00000084070.11&SMAP2	803.988	0.109334	0.106654	1.02512	0.305304	1	773.2	892.802	842.427	819.866	746.878	763.414
ENSG00000187801.14&ZFP69B	49.7344	-0.695259	0.292197	-2.37942	0.0173399	0.632732	27.0866	20.7209	25.4424	48.1548	33.6095	37.1734
ENSG00000260920.2&RP1-228H13.5	8.0946	0.368064	0.616935	0.596601	0.550774	NA	11.0809	8.1082	14.1347	6.17369	10.2696	9.06668
ENSG00000279667.1&RP11-656D10.7	0.279971	1.91702	4.03953	0.474565	0.635097	NA	1.23121	0.900911	0	0	0	0
ENSG00000187815.9&ZFP69	37.9722	0.606526	0.969047	0.6259	0.531381	1	4.92484	0.900911	0.942313	0	2.80079	0.906668
ENSG00000238287.1&RP11-656D10.3	0.181421	2.9003e-05	4.40746	6.58044e-06	0.999995	NA	0	0	0.942313	1.23474	0	0
ENSG00000164002.11&EXO5	7.04742	0.0646605	0.621679	0.104009	0.917162	NA	14.7745	12.6127	16.0193	9.8779	15.8712	15.4133
ENSG00000238186.1&RP11-656D10.6	0.431683	-0.532181	3.02552	-0.175898	0.860374	NA	1.23121	0.900911	0	1.23474	0	1.81334
ENSG00000117010.15&ZNF684	132.22	-0.0105057	0.189576	-0.0554169	0.955806	1	109.578	105.407	110.251	113.596	105.497	108.8
ENSG00000117016.9&RIMS3	55.6728	0.286488	0.266284	1.07587	0.281984	1	84.9535	110.812	78.2119	85.1969	67.219	73.4401
ENSG00000237899.1&RP4-739H11.3	0.716762	1.83277	2.21417	0.827745	0.407815	NA	1.23121	2.70273	2.82694	0	0.933598	0.906668
ENSG00000272145.1&NFYC-AS1	38.1052	0.25445	0.360679	0.705475	0.480515	1	32.0115	39.6401	39.5771	27.1642	24.2735	41.7067
ENSG00000066136.19&NFYC	504.303	-0.129506	0.118947	-1.08877	0.276255	1	377.981	411.716	373.156	421.045	423.853	427.947
ENSG00000198974.2&MIR30E	0.591429	0.0151769	2.46334	0.00616112	0.995084	NA	0	0.900911	1.88463	0	0.933598	1.81334
ENSG00000207962.1&MIR30C1	0.492265	-0.961015	2.79094	-0.344334	0.730595	NA	0	0.900911	0	1.23474	0.933598	0
ENSG00000117013.14&KCNQ4	3.28127	-1.86777	1.73503	-1.0765	0.281702	NA	0	0	0	1.23474	0.933598	0
ENSG00000179862.6&CITED4	3.26391	0.182567	0.978633	0.186553	0.852011	NA	4.92484	1.80182	8.48081	6.17369	3.73439	3.62667
ENSG00000229528.1&RP5-1066H13.4	0.285378	0	4.40746	0	1	NA	0	0	0	0	0	0
ENSG00000171793.13&CTPS1	1870.84	-0.175077	0.113804	-1.53841	0.123948	1	1147.49	1510.83	1279.66	1515.02	1517.1	1419.84
ENSG00000281207.1&SLFNL1-AS1	26.6628	0.270589	0.448605	0.603178	0.54639	NA	14.7745	26.1264	28.2694	17.2863	19.6056	20.8534
ENSG00000171790.15&SLFNL1	11.5132	-0.0761825	0.596402	-0.127737	0.898357	NA	7.38726	8.1082	13.1924	12.3474	7.46878	10.88
ENSG00000010803.16&SCMH1	441.713	-0.010077	0.126553	-0.0796267	0.936534	1	413.686	372.977	400.483	406.229	396.779	391.68
ENSG00000215893.3&RPL23AP17	1.583	1.36088	1.39627	0.974655	0.329732	NA	1.23121	3.60364	2.82694	1.23474	0.933598	0.906668
ENSG00000235358.1&RP11-399E6.1	3.08944	0.239186	0.953656	0.25081	0.801961	NA	8.61847	2.70273	7.5385	3.70421	6.53518	5.44001
ENSG00000213987.4&RP11-399E6.2	0.89871	-0.886261	1.96817	-0.450297	0.652496	NA	0	0.900911	2.82694	2.46947	1.8672	2.72
ENSG00000204060.5&FOXO6	2.8184	2.90033e-05	1.92641	1.50556e-05	0.999988	NA	0	0	0.942313	0	0	0.906668
ENSG00000229901.1&RP11-399E6.4	1.35574	0	2.23153	0	1	NA	0	0	0	0	0	0
ENSG00000127124.13&HIVEP3	235.872	0.0752907	0.203543	0.369901	0.711456	1	267.172	310.814	280.809	277.816	272.611	265.654
ENSG00000230881.1&RP11-486B10.3	0.143721	0.961816	4.40746	0.218224	0.827254	NA	0	0	0.942313	0	0	0
ENSG00000230638.4&RP11-486B10.4	1.18341	0.456584	1.78595	0.255653	0.798219	NA	2.46242	0	2.82694	0	1.8672	1.81334
ENSG00000264896.1&AL451006.1	0.483729	2.90032e-05	2.6101	1.11119e-05	0.999991	NA	0	0.900911	0	1.23474	0	0
ENSG00000198815.8&FOXJ3	2087.11	-0.099256	0.113656	-0.873298	0.3825	1	1660.9	1733.35	1469.07	1771.85	1728.09	1709.98
ENSG00000227527.2&RP11-223A3.1	0.915033	0.996402	1.78648	0.557745	0.577018	NA	2.46242	2.70273	0.942313	1.23474	0.933598	0.906668
ENSG00000177181.14&RIMKLA	50.1865	0.181775	0.294513	0.617206	0.537099	1	55.4044	35.1355	31.0963	35.8074	36.4103	33.5467
ENSG00000066185.12&ZMYND12	15.7648	0.0778162	0.551006	0.141226	0.887692	NA	8.61847	5.40546	7.5385	7.40842	4.66799	8.16001
ENSG00000127125.8&PPCS	893.094	-0.0230028	0.1456	-0.157987	0.874467	1	837.223	916.226	708.619	835.917	856.109	809.654
ENSG00000186409.14&CCDC30	27.1961	0.129214	0.35532	0.363657	0.716114	NA	28.3178	34.2346	33.9233	30.8684	23.3399	34.4534
ENSG00000236876.3&TMSB4XP1	0.494719	0	2.78565	0	1	NA	0	0	0	0	0	0
ENSG00000200254.1&RNU6-536P	0.205202	2.10868	4.34966	0.484792	0.627824	NA	2.46242	0	0	0	0	0
ENSG00000236180.2&RP11-163G10.4	0.161581	0	4.40746	0	1	NA	0	0	0	0	0	0
ENSG00000171960.10&PPIH	653.248	-0.0416455	0.127419	-0.32684	0.743789	1	636.535	598.205	539.945	644.533	579.764	602.027
ENSG00000234917.2&RP5-994D16.3	9.40654	-0.271615	0.640356	-0.424163	0.671447	NA	4.92484	2.70273	10.3654	4.93895	7.46878	9.06668
ENSG00000065978.17&YBX1	19321	-0.0337113	0.0803012	-0.419811	0.674624	1	13016.3	13255.1	13174.5	13730.3	13540	13110.4
ENSG00000164007.10&CLDN19	0.236228	0.961817	4.32309	0.222483	0.823938	NA	0	0	0.942313	0	0	0
ENSG00000117385.15&P3H1	910.54	0.0387167	0.128182	0.302045	0.762618	1	1132.71	987.398	1100.62	1095.21	1001.75	1038.13
ENSG00000164008.13&C1orf50	110.116	-0.323852	0.207192	-1.56305	0.118041	1	59.0981	83.7847	69.7311	95.0748	79.3558	94.2934
ENSG00000228452.1&RP5-994D16.9	23.388	0.301078	0.427542	0.704206	0.481304	NA	24.6242	21.6219	12.2501	13.5821	20.5392	12.6933
ENSG00000274386.4&RP5-994D16.11	1.01996	-3.20045	1.85647	-1.72394	0.0847183	NA	0	0	0	2.46947	0.933598	1.81334
ENSG00000177868.11&SVBP	71.4612	-0.421214	0.265176	-1.58843	0.112189	1	65.2541	36.0364	71.6158	86.4316	76.555	68.0001
ENSG00000164010.13&ERMAP	90.7347	-0.20263	0.238601	-0.849242	0.395747	1	70.1789	79.2801	49.9426	64.2063	89.6254	74.3467
ENSG00000228192.7&RP11-342M1.3	21.6043	0.298717	0.521104	0.573239	0.566483	NA	11.0809	9.00911	13.1924	8.64316	3.73439	14.5067
ENSG00000164011.17&ZNF691	133.657	0.10813	0.195333	0.55357	0.579873	1	87.4159	95.4965	95.1736	102.483	69.0862	88.8534
ENSG00000237090.1&RP11-342M1.6	0.145985	0	4.40746	0	1	NA	0	0	0	0	0	0
ENSG00000225099.1&ATP6V1E1P1	2.02615	-0.913021	1.3129	-0.695426	0.486789	NA	0	4.50455	0	2.46947	2.80079	3.62667
ENSG00000117394.19&SLC2A1	2135.94	-0.0335458	0.128649	-0.260754	0.794282	1	2729.59	2962.19	2923.05	2869.53	2987.51	2961.18
ENSG00000227533.5&SLC2A1-AS1	12.9808	0.294381	0.444149	0.662798	0.50746	NA	22.1618	26.1264	16.9616	17.2863	18.672	17.2267
ENSG00000186973.10&FAM183A	0.640804	0.456271	2.54242	0.179463	0.857574	NA	0	0	2.82694	1.23474	0	0.906668
ENSG00000117395.10&EBNA1BP2	3291.23	-0.0621679	0.131589	-0.472439	0.636613	1	3335.35	3509.95	3306.57	3262.18	4042.48	3293.02
ENSG00000243710.7&CFAP57	1.88351	0.639051	1.50205	0.425452	0.670507	NA	1.23121	4.50455	0.942313	3.70421	0	0.906668
ENSG00000179178.10&TMEM125	0.22297	0	4.40746	0	1	NA	0	0	0	0	0	0
ENSG00000253313.5&C1orf210	0.253405	-1.71742	4.38077	-0.392036	0.695031	NA	0	0	0	0	0	1.81334
ENSG00000066056.13&TIE1	4.63439	0	1.84804	0	1	NA	0	0	0	0	0	0
ENSG00000117400.14&MPL	0.694149	1.34426	2.75546	0.487854	0.625653	NA	4.92484	0	0	0	0.933598	0.906668
ENSG00000234694.1&RP1-92O14.3	5.74699	1.27914	0.980637	1.30439	0.192099	NA	1.23121	11.7118	3.76925	2.46947	3.73439	0.906668
ENSG00000117399.13&CDC20	1617.2	0.0179035	0.176207	0.101605	0.91907	1	1390.04	1105.42	1447.39	1324.87	1192.2	1376.32
ENSG00000066322.12&ELOVL1	1348.08	-0.0177467	0.104619	-0.169632	0.8653	1	1092.08	1072.98	1129.83	1133.49	1093.24	1109.76
ENSG00000159479.16&MED8	988.539	-0.0130076	0.104642	-0.124306	0.901073	1	759.656	754.963	709.561	696.392	843.972	700.854
ENSG00000229431.1&RP1-92O14.6	11.5501	-0.0983674	0.605142	-0.162553	0.870871	NA	8.61847	8.1082	4.71156	4.93895	5.60159	11.7867
ENSG00000198198.14&SZT2	758.985	0.0300331	0.140249	0.214142	0.830436	1	504.796	523.429	561.618	497.599	482.67	576.641
ENSG00000229372.1&SZT2-AS1	0.512243	3.2206	2.80361	1.14873	0.250666	NA	2.46242	0.900911	1.88463	0	0	0
ENSG00000178922.16&HYI	96.6641	0.14628	0.227115	0.644081	0.519523	1	126.815	118.92	99.8851	82.7274	116.7	110.613
ENSG00000229348.1&HYI-AS1	0.969894	0.780219	2.19016	0.356238	0.721662	NA	2.46242	3.60364	0	3.70421	0	0
ENSG00000142949.16&PTPRF	815.706	0.0237296	0.438612	0.0541016	0.956854	1	1151.18	1145.96	1402.16	1213.75	1130.59	1294.72
ENSG00000066135.12&KDM4A	902.374	-0.117588	0.109269	-1.07613	0.281869	1	707.946	746.855	808.504	809.988	809.429	837.761
ENSG00000236200.5&KDM4A-AS1	37.8204	0.35193	0.322831	1.09014	0.275654	1	38.1675	28.8291	38.6348	19.7558	31.7423	29.92
ENSG00000126091.19&ST3GAL3	110.569	0.151879	0.230709	0.658314	0.510337	1	94.8031	98.1993	127.212	83.9621	88.6918	115.147
ENSG00000229444.1&RP11-184I16.4	4.29587	0.213999	0.804344	0.266054	0.790197	NA	6.15605	4.50455	4.71156	4.93895	3.73439	4.53334
ENSG00000233674.2&RP11-184I16.3	2.80471	1.39587	1.06303	1.3131	0.18915	NA	2.46242	4.50455	6.59619	3.70421	0.933598	0.906668
ENSG00000224751.2&SHMT1P1	1.73678	-0.0380779	1.40535	-0.027095	0.978384	NA	0	0.900911	2.82694	1.23474	0.933598	1.81334
ENSG00000117407.16&ARTN	0.873144	-0.794317	1.7675	-0.449402	0.653141	NA	0	1.80182	0.942313	1.23474	2.80079	0.906668
ENSG00000237950.1&RP11-7O11.3	11.1762	0.222376	0.502276	0.442736	0.657957	NA	11.0809	15.3155	16.0193	8.64316	12.1368	15.4133
ENSG00000117408.10&IPO13	662.965	0.0811982	0.189812	0.427783	0.668809	1	824.91	597.304	882.947	816.161	577.897	785.174
ENSG00000132768.13&DPH2	578.11	0.168086	0.182796	0.91953	0.357818	1	533.114	449.554	533.349	471.67	399.58	477.814
ENSG00000117410.13&ATP6V0B	1258.49	0.0562973	0.21658	0.259938	0.794912	1	1092.08	790.099	1271.18	1021.13	845.84	1165.07
ENSG00000117411.16&B4GALT2	396.526	0.789035	0.24464	3.2253	0.00125843	0.132827	470.322	309.012	391.06	240.774	185.786	250.24
ENSG00000159214.12&CCDC24	14.0983	0.805693	0.495095	1.62735	0.103663	NA	18.4681	9.91002	26.3848	11.1126	9.33598	10.88
ENSG00000196517.11&SLC6A9	10.6945	0.90547	1.13104	0.800567	0.423382	NA	4.92484	0	2.82694	0	0.933598	2.72
ENSG00000230615.6&RP5-1198O20.4	19.5794	0.358502	0.613861	0.584011	0.559213	NA	8.61847	7.20728	2.82694	7.40842	2.80079	4.53334
ENSG00000171872.4&KLF17	2.50497	0	1.95179	0	1	NA	0	0	0	0	0	0
ENSG00000233514.1&RP11-570P14.1	5.08147	-1.02795	0.905904	-1.13472	0.256494	NA	2.46242	5.40546	0.942313	6.17369	10.2696	1.81334
ENSG00000271329.1&RP5-891H21.5	0.215347	1.71021	4.38131	0.390342	0.696284	NA	0	1.80182	0	0	0	0
ENSG00000178028.13&DMAP1	258.312	0.074204	0.206308	0.359676	0.71909	1	105.884	174.777	177.155	146.934	152.176	138.72
ENSG00000117419.14&ERI3	556.465	0.0820649	0.141996	0.57794	0.563305	1	556.507	450.455	523.926	506.242	462.131	476.907
ENSG00000233602.1&ERI3-IT1	5.50819	0.746599	0.950375	0.785584	0.432111	NA	0	5.40546	6.59619	6.17369	0.933598	0.906668
ENSG00000252146.1&AL390776.1	0.84372	2.84371	2.03812	1.39526	0.162937	NA	1.23121	0.900911	1.88463	0	0	0
ENSG00000187147.17&RNF220	407.937	-0.015606	0.146676	-0.106397	0.915267	1	375.519	308.111	390.117	370.421	370.638	343.627
ENSG00000126106.13&TMEM53	78.4943	0.122303	0.260495	0.4695	0.638712	1	70.1789	49.5501	89.5197	53.0937	62.5511	75.2534
ENSG00000198520.10&C1orf228	4.10947	-0.638276	0.888821	-0.718116	0.472686	NA	6.15605	4.50455	4.71156	11.1126	6.53518	6.34667
ENSG00000199377.1&RNU5F-1	109.716	-0.010925	0.27997	-0.0390221	0.968873	1	66.4853	52.2528	44.2887	55.5632	56.0159	51.6801
ENSG00000200169.1&RNU5D-1	88.7557	0.347386	0.345045	1.00678	0.314039	1	30.7802	41.4419	24.5001	23.46	33.6095	19.04
ENSG00000142945.12&KIF2C	2639.92	0.200414	0.138715	1.44479	0.148518	1	3086.64	2849.58	2892.9	2507.75	2496.44	2678.3
ENSG00000225721.5&RP11-269F19.2	12.1259	0.300712	0.569237	0.528272	0.59731	NA	14.7745	7.20728	9.42313	7.40842	9.33598	8.16001
ENSG00000142937.11&RPS8	10559.7	0.02683	0.117855	0.227652	0.819917	1	9731.48	8363.15	9412.76	9288.93	8599.37	9111.1
ENSG00000200913.1&SNORD46	49.0778	0.0455475	0.319571	0.142527	0.886664	1	38.1675	20.7209	35.8079	32.1032	31.7423	27.2
ENSG00000202031.1&SNORD38A	1.08603	-2.03568	2.38342	-0.854102	0.393049	NA	0	0	0	2.46947	0	0
ENSG00000234093.3&RPS15AP11	6.59349	-0.0207895	0.791842	-0.0262545	0.979054	NA	6.15605	0.900911	10.3654	8.64316	5.60159	3.62667
ENSG00000142959.4&BEST4	1.84218	1.87504	1.66547	1.12583	0.260237	NA	1.23121	1.80182	0.942313	0	0	0.906668
ENSG00000173846.12&PLK3	186.211	-0.0524023	0.223112	-0.23487	0.814309	1	134.202	117.118	151.712	133.352	134.438	149.6
ENSG00000188396.3&TCTEX1D4	0.531256	-0.945433	2.73209	-0.346047	0.729307	NA	0	0.900911	0	1.23474	0	0.906668
ENSG00000222009.8&BTBD19	97.3042	0.0881749	0.235407	0.374563	0.707985	1	80.0286	125.227	125.328	100.014	111.098	101.547
ENSG00000117425.13&PTCH2	15.3828	0.678885	0.583976	1.16252	0.245024	NA	11.0809	7.20728	7.5385	2.46947	7.46878	5.44001
ENSG00000226499.1&RP5-882O7.1	1.36622	0.0496204	1.58044	0.0313965	0.974953	NA	2.46242	1.80182	0	1.23474	1.8672	0.906668
ENSG00000070785.16&EIF2B3	926.771	0.254177	0.0923102	2.75351	0.00589607	0.345784	842.147	870.28	786.831	698.861	702.066	694.507
ENSG00000266294.1&AL136380.1	0.739832	2.90869	2.34917	1.23817	0.215652	NA	2.46242	1.80182	0	0	0	0
ENSG00000253039.1&RNA5SP47	0.617393	0	2.6154	0	1	NA	0	0	0	0	0	0
ENSG00000229815.1&CCNB1IP1P1	1.1648	0.00864129	1.7565	0.00491962	0.996075	NA	2.46242	0	0.942313	2.46947	0	0.906668
ENSG00000232369.1&RP5-882O7.4	0.43657	-1.12298	3.15829	-0.355565	0.722166	NA	0	0.900911	0	2.46947	0	0
ENSG00000268949.1&MRPS17P1	2.2329	0.35893	1.16544	0.307979	0.758099	NA	3.69363	4.50455	1.88463	1.23474	4.66799	1.81334
ENSG00000126107.14&HECTD3	611.244	0.00825577	0.151541	0.0544789	0.956554	1	437.079	364.869	441.002	425.984	357.568	451.52
ENSG00000126088.12&UROD	1245.61	0.0823448	0.158726	0.518786	0.60391	1	1029.29	777.486	1000.74	916.175	810.363	923.894
ENSG00000162415.6&ZSWIM5	102.036	0.222676	0.242689	0.917538	0.358861	1	52.942	67.5683	54.6541	51.859	36.4103	62.5601
ENSG00000234315.1&OSTCP5	0.512755	-0.961763	3.05802	-0.314505	0.753137	NA	0	0	0	1.23474	0	0
ENSG00000281912.1&LINC01144	6.66594	-0.149485	0.730812	-0.204547	0.837926	NA	1.23121	6.30637	9.42313	8.64316	4.66799	6.34667
ENSG00000186603.5&HPDL	161.624	0.0123765	0.43397	0.0285192	0.977248	1	11.0809	8.1082	10.3654	7.40842	6.53518	14.5067
ENSG00000132781.17&MUTYH	132.234	0.0246604	0.22592	0.109155	0.913079	1	84.9535	63.9647	91.4043	69.1453	76.555	88.8534
ENSG00000132773.11&TOE1	585.879	-0.0747407	0.135295	-0.552428	0.580655	1	329.964	357.662	375.04	350.665	366.904	401.654
ENSG00000070759.16&TESK2	705.137	0.0807916	0.170959	0.472579	0.636514	1	129.277	148.65	151.712	148.168	97.0942	163.2
ENSG00000236872.1&RP11-291L19.1	3.6679	1.80264	1.82208	0.98933	0.322502	NA	0	1.80182	0	0	0	0
ENSG00000280670.2&CCDC163P	117.983	0.218611	0.213817	1.02242	0.306581	1	147.745	87.3883	142.289	107.422	107.364	107.893
ENSG00000132763.14&MMACHC	674.537	-0.0396008	0.120364	-0.329008	0.74215	1	710.408	585.592	705.792	711.209	605.905	738.934
ENSG00000117450.13&PRDX1	10085.7	-0.104794	0.116475	-0.899712	0.368273	1	8190.01	8166.75	7050.38	8207.3	8877.58	8083.85
ENSG00000117448.13&AKR1A1	2041.22	0.0984222	0.158792	0.619818	0.535377	1	465.397	395.5	464.56	428.454	356.634	452.427
ENSG00000281133.1&AL355480.3	0.194801	0	4.40746	0	1	NA	0	0	0	0	0	0
ENSG00000280836.1&AL355480.1	0.884098	2.18208	2.02929	1.07529	0.282243	NA	1.23121	1.80182	1.88463	0	0.933598	0
ENSG00000132780.16&NASP	4205.94	0.0518594	0.129175	0.401466	0.688077	1	2588	3424.36	2960.75	2783.1	3139.69	2736.32
ENSG00000281112.1&AL355480.2	1.76266	0.857021	1.8659	0.459308	0.646013	NA	0	0	1.88463	1.23474	0	0
ENSG00000281825.1&AL355480.4	0.528005	1.78419	2.73311	0.652805	0.513882	NA	0	0	1.88463	0	0	0
ENSG00000159588.14&CCDC17	19.5061	0.232341	0.459973	0.50512	0.613475	NA	13.5433	17.1173	14.1347	13.5821	13.0704	11.7867
ENSG00000159592.10&GPBP1L1	3137.99	0.0272098	0.0898194	0.302939	0.761936	1	2794.85	2572.1	2382.17	2589.24	2522.58	2489.71
ENSG00000225447.1&RPS15AP10	9.64168	0.134707	0.626307	0.215081	0.829705	NA	6.15605	10.8109	4.71156	4.93895	10.2696	4.53334
ENSG00000234329.1&RP11-767N6.2	25.197	0.0480694	0.489882	0.0981245	0.921833	NA	16.0057	12.6127	8.48081	13.5821	12.1368	9.97334
ENSG00000159596.6&TMEM69	630.677	0.071663	0.124195	0.577022	0.563925	1	470.322	446.852	396.714	401.29	419.185	427.04
ENSG00000197429.10&IPP	359.251	0.0641286	0.187515	0.341993	0.732356	1	178.525	249.552	195.059	185.211	231.532	180.427
ENSG00000230896.1&RP11-767N6.7	31.617	0.401632	0.370324	1.08454	0.278125	1	22.1618	22.5228	19.7886	11.1126	19.6056	17.2267
ENSG00000236111.5&RP11-630I5.1	0.180094	-0.961758	4.40746	-0.218211	0.827264	NA	0	0	0	0	0.933598	0
ENSG00000086015.20&MAST2	732.069	0.0205621	0.152636	0.134714	0.892838	1	664.853	597.304	801.908	695.157	637.647	702.667
ENSG00000232467.2&TMA16P2	2.74211	0.846858	1.38604	0.61099	0.541206	NA	7.38726	4.50455	0	4.93895	0	1.81334
ENSG00000117461.14&PIK3R3	1386.89	0.157103	0.161068	0.975384	0.32937	1	425.999	505.411	506.964	434.628	419.185	437.92
ENSG00000226957.1&RP4-533D7.4	6.88989	-0.170976	0.950522	-0.179876	0.85725	NA	2.46242	2.70273	1.88463	1.23474	4.66799	1.81334
ENSG00000233114.2&RP4-533D7.3	2.95249	0.680019	1.65861	0.409992	0.681812	NA	2.46242	0.900911	0	0	1.8672	0
ENSG00000227857.2&RP4-533D7.5	2.49323	1.244	1.27745	0.973815	0.330148	NA	3.69363	2.70273	0.942313	1.23474	0.933598	0.906668
ENSG00000117472.9&TSPAN1	15.8432	0.0896308	0.545764	0.16423	0.86955	NA	12.3121	9.91002	7.5385	13.5821	6.53518	8.16001
ENSG00000250719.1&RP11-322N21.2	0.167421	0	4.40746	0	1	NA	0	0	0	0	0	0
ENSG00000281129.1&AL672043.1	0.155704	0	4.40746	0	1	NA	0	0	0	0	0	0
ENSG00000085998.13&POMGNT1	2023.65	0.148192	0.174418	0.84964	0.395525	1	1648.59	1270.28	1739.51	1481.68	1218.35	1503.25
ENSG00000171357.5&LURAP1	66.5712	1.46828	1.45512	1.00904	0.312953	1	1.23121	0.900911	0.942313	1.23474	0	0
ENSG00000085999.11&RAD54L	404.553	-0.0156593	0.133272	-0.117499	0.906464	1	291.797	302.706	344.886	313.623	302.486	334.56
ENSG00000132128.16&LRRC41	903.745	0.0266725	0.156493	0.170439	0.864665	1	767.044	567.574	731.235	712.443	612.44	701.761
ENSG00000173660.11&UQCRH	4551.61	-0.0150582	0.0844787	-0.178248	0.858528	1	4389.26	3919.86	4278.1	4430.24	4112.5	4176.11
ENSG00000117481.10&NSUN4	609.35	0.117425	0.110521	1.06247	0.288024	1	486.328	466.672	484.349	448.21	439.725	437.014
ENSG00000225779.1&RP4-603I14.3	1.22403	-0.00321367	2.00252	-0.00160481	0.99872	NA	1.23121	0.900911	0	1.23474	0	0.906668
ENSG00000117480.15&FAAH	3.25206	2.90033e-05	1.86998	1.551e-05	0.999988	NA	0	0.900911	0	1.23474	0	0
ENSG00000232022.7&FAAHP1	4.39681	0.783718	1.2537	0.625124	0.53189	NA	2.46242	0.900911	1.88463	0	1.8672	0.906668
ENSG00000224863.2&LINC01398	0.902014	0	2.47812	0	1	NA	0	0	0	0	0	0
ENSG00000197587.10&DMBX1	12.9765	0.564382	0.457496	1.23363	0.21734	NA	29.549	30.631	29.2117	20.9905	19.6056	19.9467
ENSG00000269956.1&MKNK1-AS1	12.2002	0.67488	0.585543	1.15257	0.249086	NA	14.7745	15.3155	7.5385	2.46947	12.1368	8.16001
ENSG00000079277.19&MKNK1	402.092	0.139811	0.126712	1.10338	0.269863	1	310.265	309.913	303.425	297.572	244.603	297.387
ENSG00000142961.14&MOB3C	172.468	0.101995	0.177517	0.574565	0.565586	1	178.525	181.984	159.251	165.455	144.708	174.08
ENSG00000123472.12&ATPAF1	2003.86	-0.0181635	0.114937	-0.158031	0.874432	1	1785.25	1800.02	1541.62	1812.59	1684.21	1695.47
ENSG00000233647.2&NENFP1	0.22184	-0.961758	4.40746	-0.218211	0.827264	NA	0	0	0	0	0	0.906668
ENSG00000186118.8&TEX38	0.762175	2.90032e-05	2.42068	1.19814e-05	0.99999	NA	0	0.900911	0	1.23474	0	0
ENSG00000228237.5&EFCAB14-AS1	5.65944	0.606239	0.765957	0.791478	0.428665	NA	4.92484	9.91002	4.71156	3.70421	4.66799	4.53334
ENSG00000159658.10&EFCAB14	3860.55	0.00853056	0.121936	0.0699592	0.944226	1	3298.41	3136.97	3038.02	3228.84	3123.82	3064.54
ENSG00000187048.12&CYP4A11	1.45047	0	2.42148	0	1	NA	0	0	0	0	0	0
ENSG00000225506.2&CYP4A22-AS1	0.638981	-2.34263	2.56209	-0.914346	0.360535	NA	0	0	0	0	1.8672	0.906668
ENSG00000162365.11&CYP4A22	0.832207	-2.83432	2.06804	-1.37053	0.170521	NA	0	0	0	1.23474	0.933598	1.81334
ENSG00000224805.2&LINC00853	0.614699	3.45322	2.59604	1.33019	0.183457	NA	2.46242	1.80182	1.88463	0	0	0
ENSG00000162367.11&TAL1	0.416783	0	3.64848	0	1	NA	0	0	0	0	0	0
ENSG00000123473.15&STIL	1848.14	-0.249175	0.139661	-1.78414	0.0744004	1	1946.54	2095.52	1723.49	2250.93	2389.08	2212.27
ENSG00000162368.13&CMPK1	3457.57	0.0213896	0.116474	0.183643	0.854293	1	3604.98	3795.54	3248.15	3467.14	3794.14	3230.46
ENSG00000225762.1&LINC01389	8.64461	-0.208161	0.665269	-0.312898	0.754358	NA	16.0057	12.6127	7.5385	19.7558	12.1368	9.97334
ENSG00000186790.5&FOXE3	0.248107	-1.75236	4.37791	-0.400272	0.688956	NA	0	0	0	0	1.8672	0
ENSG00000237424.1&FOXD2-AS1	24.9897	0.349597	0.364863	0.958159	0.337982	NA	35.7051	36.9373	58.4234	43.2158	33.6095	27.2
ENSG00000186564.5&FOXD2	48.6261	0.273261	0.260876	1.04748	0.29488	1	87.4159	82.8838	78.2119	80.2579	67.219	58.9334
ENSG00000269113.3&TRABD2B	4.5325	-1.07382	0.826887	-1.29863	0.194071	NA	2.46242	0.900911	8.48081	8.64316	8.40238	8.16001
ENSG00000225028.1&RP11-330M19.1	0.511811	0.534023	2.3668	0.225631	0.821489	NA	1.23121	0.900911	0.942313	1.23474	0.933598	0
ENSG00000242267.6&SKINTL	0.882116	0	2.71824	0	1	NA	0	0	0	0	0	0
ENSG00000279096.1&AL356289.1	0.157052	1.76419	4.37685	0.403074	0.686894	NA	0	0	1.88463	0	0	0
ENSG00000223720.2&RP5-1024N4.2	0.232616	0	4.34628	0	1	NA	0	0	0	0	0	0
ENSG00000117834.12&SLC5A9	76.6628	0.359635	0.784789	0.458257	0.646768	1	2.46242	3.60364	2.82694	2.46947	0.933598	3.62667
ENSG00000272491.1&RP5-1024N4.4	1.00476	2.90033e-05	2.21079	1.3119e-05	0.99999	NA	1.23121	0	0	0	0	0.906668
ENSG00000279214.1&RP5-1024N4.5	0.716892	-1.89365	2.25878	-0.838351	0.401833	NA	0	0	0	1.23474	0	0.906668
ENSG00000132122.11&SPATA6	261.523	0.276433	0.16988	1.62723	0.103689	1	196.994	225.228	191.289	165.455	174.583	166.827
ENSG00000224986.2&PPP1R8P1	2.72175	0.908029	1.74121	0.521494	0.602023	NA	1.23121	0	0.942313	0	0.933598	0
ENSG00000235105.1&RP11-329A14.1	4.80638	-0.18327	0.917536	-0.199742	0.841682	NA	3.69363	3.60364	4.71156	2.46947	1.8672	9.06668
ENSG00000223175.1&RNU4-61P	0.21118	0	4.40746	0	1	NA	0	0	0	0	0	0
ENSG00000232514.1&RP11-329A14.2	0.234723	0	4.40746	0	1	NA	0	0	0	0	0	0
ENSG00000186094.16&AGBL4	1.61213	-2.11853	1.85111	-1.14446	0.252433	NA	0	0	0.942313	0	0.933598	3.62667
ENSG00000162373.12&BEND5	2.43527	-0.907287	1.81221	-0.500653	0.616615	NA	0	0.900911	0	1.23474	0	0.906668
ENSG00000237478.2&RP5-926E3.1	0.302311	2.90031e-05	3.50108	8.28405e-06	0.999993	NA	0	0	0.942313	0	0.933598	0
ENSG00000215887.5&ZNF859P	0.224253	-1.71742	4.38077	-0.392036	0.695031	NA	0	0	0	0	0	1.81334
ENSG00000162374.16&ELAVL4	68.6182	-0.117107	0.244923	-0.478139	0.632551	1	88.6471	142.344	129.097	132.117	137.239	123.307
ENSG00000233407.1&RP11-567C20.3	0.25625	-2.45443	4.09577	-0.599258	0.549001	NA	0	0	0	1.23474	0.933598	0.906668
ENSG00000234080.3&RP11-183G22.1	0.152714	-0.961758	4.40746	-0.218211	0.827264	NA	0	0	0	0	0.933598	0
ENSG00000225671.2&FCF1P6	0.157702	0	4.40746	0	1	NA	0	0	0	0	0	0
ENSG00000185104.19&FAF1	1858.03	-0.0526407	0.113022	-0.465758	0.641389	1	1862.82	1824.34	1574.6	1866.92	1856.93	1732.64
ENSG00000225767.1&RP5-850O15.3	6.59651	0.29286	0.863652	0.339095	0.734538	NA	9.84968	3.60364	6.59619	0	5.60159	9.97334
ENSG00000280887.1&Y_RNA	0.492306	-0.796844	2.78541	-0.286078	0.774819	NA	0	0.900911	0	0	0.933598	0.906668
ENSG00000207194.1&RNU6-1026P	0.729055	0.674181	2.26456	0.29771	0.765924	NA	1.23121	1.80182	0	0	0	1.81334
ENSG00000230585.2&PHBP12	12.8207	0.0612488	0.608273	0.100693	0.919794	NA	7.38726	17.1173	7.5385	3.70421	14.9376	11.7867
ENSG00000237130.1&MRPS6P2	1.72412	-0.36477	1.52891	-0.238582	0.811429	NA	0	3.60364	0.942313	2.46947	0.933598	2.72
ENSG00000123080.10&CDKN2C	368.31	-0.160896	0.131901	-1.21982	0.222531	1	523.264	568.475	604.965	616.134	625.511	656.427
ENSG00000203356.2&LINC01562	0.667705	2.46107	2.20147	1.11792	0.2636	NA	1.23121	0	1.88463	0	0	0
ENSG00000123091.4&RNF11	2402.77	-0.0386604	0.130038	-0.297301	0.766237	1	2665.57	2636.97	2284.17	2543.56	2792.39	2455.26
ENSG00000233406.5&RP11-296A18.5	0.754648	0	2.37102	0	1	NA	0	0	0	0	0	0
ENSG00000236434.2&RP11-296A18.6	1.38158	0.55663	1.91231	0.291077	0.770992	NA	0	0.900911	3.76925	2.46947	0	0.906668
ENSG00000085831.15&TTC39A	243.094	0.205109	0.339953	0.603345	0.546279	1	17.2369	18.0182	12.2501	8.64316	15.8712	15.4133
ENSG00000261664.5&TTC39A-AS1	0.281345	-2.57969	4.3214	-0.596957	0.550536	NA	0	0	0	2.46947	0	0.906668
ENSG00000085832.16&EPS15	2114.57	-0.251697	0.134751	-1.86787	0.0617796	1	1292.77	1293.71	1125.12	1533.54	1463.88	1421.65
ENSG00000232027.2&RP11-275F13.3	4.40712	1.32521	1.04171	1.27215	0.20332	NA	2.46242	7.20728	2.82694	2.46947	0	2.72
ENSG00000206595.1&RNU6-877P	0.391206	-0.961764	2.94059	-0.327065	0.743619	NA	0	0	0	0	0.933598	0
ENSG00000238140.1&RP11-253A20.1	1.65588	1.82378	1.86119	0.979902	0.327134	NA	0	0.900911	2.82694	0	0.933598	0
ENSG00000227070.1&RP11-191G24.1	1.5273	-1.54223	1.80483	-0.8545	0.392828	NA	0	0	0.942313	2.46947	0	0.906668
ENSG00000227742.1&CALR4P	0.463528	0	3.14883	0	1	NA	0	0	0	0	0	0
ENSG00000117859.18&OSBPL9	4030.57	-0.0855463	0.129387	-0.661167	0.508506	1	2563.38	2457.68	2221.03	2685.55	2621.54	2377.28
ENSG00000236973.2&GAPDHP51	1.10754	-1.79395	2.02813	-0.884531	0.376409	NA	0	0	0	0	0.933598	0.906668
ENSG00000232846.1&SLC25A6P3	0.321516	0.96182	3.46785	0.277353	0.781509	NA	0	0.900911	0	0	0	0
ENSG00000212624.1&SNORA26	1.08995	0.941353	2.16136	0.435538	0.663172	NA	1.23121	0	0.942313	1.23474	0	0
ENSG00000078618.19&NRD1	2440.18	-0.130478	0.160835	-0.811253	0.417221	1	1697.84	2705.43	2067.43	2344.77	2508.58	2234.03
ENSG00000266993.3&RP4-657D16.3	9.79464	-0.333739	0.570337	-0.585162	0.558439	NA	12.3121	12.6127	3.76925	9.8779	11.2032	14.5067
ENSG00000272175.1&RP4-657D16.6	1.31386	1.40915	1.83294	0.768792	0.442017	NA	0	1.80182	0.942313	0	0	0.906668
ENSG00000230604.2&TSEN15P2	1.82691	0.36268	1.43809	0.252195	0.80089	NA	0	0.900911	2.82694	1.23474	0.933598	0.906668
ENSG00000169213.6&RAB3B	118.453	-0.543019	0.404628	-1.34202	0.17959	1	12.3121	18.9191	16.9616	14.8168	28.0079	27.2
ENSG00000117862.11&TXNDC12	1633.5	-0.013008	0.110489	-0.117731	0.906281	1	1825.88	1891.01	1680.14	1903.97	1866.26	1677.33
ENSG00000198841.3&KTI12	229.718	-0.166946	0.168029	-0.993557	0.320439	1	212.999	188.29	182.809	206.201	229.665	217.6
ENSG00000223390.1&RP11-91A18.4	2.69852	1.87195	1.19977	1.56025	0.1187	NA	3.69363	3.60364	3.76925	1.23474	0	1.81334
ENSG00000228369.2&TXNDC12-AS1	3.48467	-0.608867	0.979098	-0.621865	0.53403	NA	2.46242	1.80182	2.82694	1.23474	6.53518	2.72
ENSG00000134717.17&BTF3L4	1337.49	-0.0905365	0.12714	-0.712098	0.476404	1	1481.15	1503.62	1318.3	1590.34	1636.6	1355.47
ENSG00000157077.14&ZFYVE9	901.62	-0.0255581	0.127566	-0.200353	0.841205	1	810.136	882.892	763.273	877.898	868.246	756.161
ENSG00000241745.3&RN7SL788P	0.421441	-0.961763	3.23749	-0.297071	0.766413	NA	0	0	0	0	0.933598	0
ENSG00000228407.2&RP4-800M22.1	2.98588	-0.264065	1.2001	-0.220036	0.825843	NA	2.46242	2.70273	0	2.46947	2.80079	0.906668
ENSG00000223429.1&RP4-800M22.2	1.68796	1.45389	1.68965	0.860466	0.389532	NA	3.69363	0.900911	0.942313	0	0.933598	0.906668
ENSG00000224255.2&PDCL3P6	0.568392	2.81796	2.573	1.09521	0.273426	NA	1.23121	2.70273	0	0	0	0
ENSG00000236004.2&RP4-800M22.4	0.538472	1.73914	2.73451	0.635999	0.524777	NA	0	1.80182	0	0	0	0
ENSG00000237663.2&DNAJC19P7	1.08535	1.56791	1.6793	0.933669	0.350474	NA	2.46242	1.80182	1.88463	1.23474	0	0.906668
ENSG00000213735.2&ANAPC10P1	1.49605	0.799344	1.49831	0.533498	0.593689	NA	3.69363	0.900911	0.942313	1.23474	1.8672	0
ENSG00000154222.14&CC2D1B	745.275	-0.0212894	0.142145	-0.149772	0.880944	1	458.01	409.013	485.291	460.557	446.26	465.12
ENSG00000272100.1&RP11-155O18.6	6.20292	0.147747	0.777307	0.190075	0.84925	NA	4.92484	4.50455	2.82694	2.46947	4.66799	3.62667
ENSG00000224680.4&PLA2G12AP1	7.45659	0.250747	0.653201	0.383875	0.701071	NA	4.92484	12.6127	8.48081	8.64316	4.66799	9.06668
ENSG00000085840.12&ORC1	823.518	-0.0907511	0.0990026	-0.916654	0.359324	1	722.72	667.575	643.599	743.312	701.132	719.894
ENSG00000134748.12&PRPF38A	939.233	-0.0312648	0.138759	-0.225317	0.821733	1	764.581	1049.56	865.985	938.4	958.805	845.921
ENSG00000134744.13&ZCCHC11	1237.83	-0.0635207	0.128999	-0.492414	0.622427	1	1044.07	1151.36	989.428	1096.45	1131.52	1100.69
ENSG00000272371.1&RP11-25O10.2	0.931928	-2.18353	1.88144	-1.16056	0.245821	NA	0	0	0.942313	1.23474	1.8672	1.81334
ENSG00000116157.5&GPX7	72.1726	0	1.67954	0	1	1	0	0	0	0	0	0
ENSG00000182183.14&FAM159A	0.304084	1.71373	3.96512	0.432201	0.665595	NA	0	1.80182	0	0	0	0
ENSG00000162377.5&COA7	1258.21	-0.099068	0.0913674	-1.08428	0.27824	1	1084.7	1151.36	1123.24	1254.49	1174.47	1173.23
ENSG00000162378.12&ZYG11B	2039.91	0.00822779	0.120489	0.0682869	0.945557	1	1896.06	1864.88	1629.26	1834.82	1825.18	1699.09
ENSG00000228929.1&RPS13P2	16.2267	0.104256	0.502205	0.207596	0.835544	NA	17.2369	8.1082	15.077	18.5211	12.1368	7.25334
ENSG00000206627.1&RNU6-969P	2.343	1.36599	1.27114	1.07462	0.282545	NA	1.23121	4.50455	1.88463	1.23474	0.933598	0.906668
ENSG00000203995.9&ZYG11A	1.39455	-0.400585	1.48517	-0.269724	0.787373	NA	0	3.60364	2.82694	1.23474	4.66799	2.72
ENSG00000121310.16&ECHDC2	33.5296	-0.0528776	0.308958	-0.171148	0.864107	1	50.4796	60.361	39.5771	54.3284	45.7463	56.2134
ENSG00000230953.2&RP4-631H13.6	0.886232	0.869649	1.89934	0.457868	0.647047	NA	0	1.80182	1.88463	1.23474	0.933598	0
ENSG00000116171.16&SCP2	1317.61	-0.135716	0.15091	-0.899319	0.368483	1	1495.92	1500.92	1327.72	1642.2	1639.4	1469.71
ENSG00000264834.1&MIR1273F	0.297803	0.805029	3.99534	0.201492	0.840314	NA	0	0	1.88463	0	0	0.906668
ENSG00000265815.1&MIR1273G	0.300067	2.90031e-05	3.50912	8.26508e-06	0.999993	NA	0	0	0.942313	0	0	0.906668
ENSG00000237279.2&RP4-631H13.5	0.257998	0	4.20643	0	1	NA	0	0	0	0	0	0
ENSG00000236360.2&RP11-334A14.2	0.859671	-0.68112	2.19845	-0.309818	0.756699	NA	0	1.80182	0	1.23474	0	1.81334
ENSG00000226147.1&TUBBP10	0.177677	1.91872	4.36387	0.439684	0.660166	NA	1.23121	0.900911	0	0	0	0
ENSG00000279054.1&AL445183.1	0.484249	2.33812	2.9939	0.780961	0.434826	NA	0	0.900911	1.88463	0	0	0
ENSG00000174348.13&PODN	1.56756	0	2.15835	0	1	NA	0	0	0	0	0	0
ENSG00000157184.5&CPT2	271.485	0.0936442	0.127926	0.73202	0.464156	1	269.635	237.84	256.309	251.886	238.067	225.76
ENSG00000236723.2&RP5-1024G6.2	3.24878	-1.07243	1.0399	-1.03128	0.302411	NA	1.23121	5.40546	1.88463	2.46947	8.40238	7.25334
ENSG00000162384.13&C1orf123	387.204	0.0575981	0.122078	0.471813	0.63706	1	401.374	413.518	397.656	422.28	347.298	398.027
ENSG00000259818.1&RP5-1024G6.7	3.95063	-0.0345255	0.90419	-0.0381839	0.969541	NA	7.38726	5.40546	4.71156	9.8779	2.80079	5.44001
ENSG00000162385.10&MAGOH	388.213	-0.125652	0.122621	-1.02472	0.305497	1	345.97	431.536	392.002	412.402	456.529	409.814
ENSG00000226754.1&RP5-1024G6.5	5.86027	-0.453291	0.672539	-0.673999	0.500312	NA	4.92484	6.30637	5.65388	8.64316	8.40238	6.34667
ENSG00000157193.14&LRP8	2685.36	-0.0413643	0.117157	-0.353068	0.724037	1	3550.81	3450.49	3498.81	3583.21	3648.5	3573.18
ENSG00000228838.1&RP4-784A16.2	2.13589	-0.677262	1.17359	-0.577086	0.563881	NA	2.46242	0.900911	1.88463	3.70421	2.80079	1.81334
ENSG00000225030.1&RP4-784A16.3	3.577	-0.622206	1.08527	-0.573317	0.56643	NA	1.23121	2.70273	1.88463	3.70421	2.80079	2.72
ENSG00000232762.1&RP4-784A16.4	9.90975	-0.219267	0.61847	-0.354531	0.722941	NA	8.61847	5.40546	7.5385	6.17369	8.40238	9.97334
ENSG00000225675.2&RP4-784A16.5	10.2992	0.136755	0.539834	0.253328	0.800015	NA	12.3121	23.4237	11.3078	19.7558	11.2032	12.6933
ENSG00000058804.11&NDC1	3343.81	-0.0983013	0.133203	-0.737981	0.460526	1	3046.01	3090.12	2664.86	3168.34	3284.4	2968.43
ENSG00000201003.1&SNORA58	1.87422	1.03027	1.48397	0.694268	0.487514	NA	1.23121	1.80182	2.82694	0	0.933598	1.81334
ENSG00000058799.13&YIPF1	509.218	0.058426	0.136014	0.429559	0.667517	1	626.686	592.799	499.426	577.857	518.147	553.974
ENSG00000211452.10&DIO1	5.44806	0.46573	0.725566	0.641885	0.520948	NA	8.61847	6.30637	10.3654	7.40842	4.66799	6.34667
ENSG00000081870.11&HSPB11	691.817	-0.0866835	0.130598	-0.663743	0.506855	1	701.789	676.584	625.696	727.26	744.077	656.427
ENSG00000116212.14&LRRC42	612.083	-0.0874413	0.106114	-0.824035	0.40992	1	546.657	549.555	497.541	545.754	580.698	564.854
ENSG00000219102.3&HNRNPA3P12	1.17159	-1.26092	1.96545	-0.641543	0.52117	NA	0	0	1.88463	0	0	4.53334
ENSG00000116209.11&TMEM59	2981.91	0.171698	0.134036	1.28098	0.200202	1	3116.19	2954.99	2683.71	2620.11	2632.75	2518.72
ENSG00000280378.1&RP4-758J24.6	4.28172	0.794134	1.12196	0.707812	0.479062	NA	8.61847	0.900911	2.82694	1.23474	1.8672	3.62667
ENSG00000116205.10&TCEANC2	391.1	-0.0617749	0.117032	-0.527847	0.597606	1	350.895	347.751	307.194	337.083	369.705	340.907
ENSG00000225183.1&RP4-758J24.4	0.955283	0.107743	1.99335	0.0540512	0.956894	NA	2.46242	0	0	1.23474	0	0.906668
ENSG00000256407.1&RP11-446E24.4	0.365492	-0.961761	3.81392	-0.252171	0.800909	NA	0	0	0	0	0	0.906668
ENSG00000215883.9&CYB5RL	106.982	0.0528815	0.198561	0.266324	0.78999	1	98.4968	96.3974	114.02	85.1969	98.9614	112.427
ENSG00000116221.15&MRPL37	2019.02	0.0584785	0.0907157	0.644635	0.519164	1	2104.14	1973.9	2159.78	2116.34	1912.01	1963.84
ENSG00000157216.15&SSBP3	245.073	0.152853	0.153764	0.994074	0.320187	1	189.606	189.191	208.251	203.732	155.911	171.36
ENSG00000198711.5&SSBP3-AS1	7.38111	1.21318	0.848302	1.43013	0.152679	NA	6.15605	3.60364	9.42313	4.93895	1.8672	1.81334
ENSG00000225632.1&RP5-997D24.3	1.09713	1.54918	1.89192	0.818843	0.412876	NA	2.46242	0.900911	0	0	0.933598	0
ENSG00000237173.1&RP5-866L20.2	0.428059	-0.961763	3.20142	-0.300418	0.763858	NA	0	0	0	0	0	0.906668
ENSG00000162390.17&ACOT11	23.2961	-1.60766	1.23351	-1.30332	0.192465	NA	1.23121	0.900911	0	4.93895	0.933598	0.906668
ENSG00000162391.11&FAM151A	0.933753	-0.961765	2.26804	-0.424052	0.671528	NA	0	0	0	0	0.933598	0
ENSG00000243725.6&TTC4	15.5004	0.262371	0.493204	0.531973	0.594745	NA	8.61847	13.5137	13.1924	7.40842	8.40238	13.6
ENSG00000162396.5&PARS2	130.231	0.0794918	0.183315	0.433635	0.664554	1	139.127	135.137	108.366	140.76	104.563	117.867
ENSG00000162398.11&LEXM	1.10541	-0.227617	1.75694	-0.129554	0.89692	NA	1.23121	0.900911	2.82694	1.23474	0	4.53334
ENSG00000116133.11&DHCR24	4731.32	-0.119364	0.134127	-0.889935	0.373501	1	4722.92	3870.31	5287.32	5183.43	4379.51	5514.35
ENSG00000242396.1&RP11-67L3.5	0.258157	0	4.40746	0	1	NA	0	0	0	0	0	0
ENSG00000233203.6&RP11-67L3.4	2.9363	-0.874634	1.16117	-0.753234	0.451309	NA	3.69363	0.900911	2.82694	6.17369	0	7.25334
ENSG00000169174.10&PCSK9	2.68409	0	1.91154	0	1	NA	0	0	0	0	0	0
ENSG00000162402.13&USP24	3641.72	-0.119703	0.112626	-1.06284	0.287854	1	2615.09	3138.77	2707.26	2975.72	3165.83	3053.66
ENSG00000231090.1&RP11-101C11.1	0.155866	0.961816	4.40746	0.218224	0.827254	NA	0	0.900911	0	0	0	0
ENSG00000231900.3&GOT2P1	0.847816	0	2.51404	0	1	NA	0	0	0	0	0	0
ENSG00000232198.2&RP4-633H17.2	0.582206	0	2.9274	0	1	NA	0	0	0	0	0	0
ENSG00000234810.2&RP11-90C4.1	5.21708	0.651145	1.19142	0.546527	0.584704	NA	3.69363	2.70273	0	0	3.73439	0
ENSG00000230250.2&RP11-90C4.2	0.146284	0	4.40746	0	1	NA	0	0	0	0	0	0
ENSG00000235612.1&RP1-158P9.1	0.165649	0	4.40746	0	1	NA	0	0	0	0	0	0
ENSG00000229871.1&RPSAP20	0.167583	0.961816	4.40746	0.218224	0.827254	NA	0	0.900911	0	0	0	0
ENSG00000260971.3&RP11-504A18.1	2.2932	0.340078	1.4289	0.238	0.811881	NA	1.23121	2.70273	0	2.46947	0	0.906668
ENSG00000223956.2&RP4-710M16.2	1.46657	1.81458	1.53006	1.18595	0.23564	NA	3.69363	1.80182	1.88463	1.23474	0.933598	0
ENSG00000162407.8&PLPP3	609.669	-0.113176	0.145745	-0.776534	0.437434	1	474.016	399.103	395.771	476.609	445.326	448.8
ENSG00000236776.1&RPL21P23	1.11342	-0.692167	1.64445	-0.42091	0.673821	NA	2.46242	0.900911	0	2.46947	1.8672	0.906668
ENSG00000225475.1&RP11-377K22.2	1.73968	-1.5775	1.57897	-0.999073	0.317759	NA	0	0	1.88463	1.23474	0.933598	3.62667
ENSG00000162409.10&PRKAA2	507.597	-0.324182	0.132	-2.45592	0.0140525	0.569738	419.842	406.311	403.31	503.773	529.35	505.014
ENSG00000187889.12&C1orf168	2.78565	0.990359	1.87095	0.529334	0.596574	NA	2.46242	0	0	1.23474	0	0
ENSG00000021852.12&C8B	0.13039	0	4.40746	0	1	NA	0	0	0	0	0	0
ENSG00000173406.15&DAB1	21.8297	-0.0570497	0.349527	-0.16322	0.870345	NA	41.8611	45.9464	39.5771	43.2158	48.5471	40.8
ENSG00000227935.1&RP6-102O10.1	0.303027	1.32393	4.33797	0.305195	0.760218	NA	0	2.70273	0	0	0.933598	0
ENSG00000229887.4&HNRNPA1P6	0.156326	2.9003e-05	4.40746	6.58044e-06	0.999995	NA	0	0	0.942313	0	0.933598	0
ENSG00000223416.3&RPS26P15	0.410308	2.90032e-05	2.93555	9.88e-06	0.999992	NA	0	0	0.942313	0	0	0.906668
ENSG00000162600.11&OMA1	538.664	-0.134241	0.1581	-0.849093	0.395829	1	403.837	376.581	316.617	372.891	461.197	367.2
ENSG00000185839.3&RP4-592A1.2	6.60287	-0.424562	0.741813	-0.572331	0.567098	NA	4.92484	2.70273	4.71156	7.40842	5.60159	3.62667
ENSG00000162601.9&MYSM1	1400.86	-0.109188	0.136714	-0.798658	0.424489	1	1168.42	1436.05	1201.45	1344.63	1439.61	1322.83
ENSG00000177606.6&JUN	208.811	-0.166812	0.298446	-0.558936	0.576205	1	196.994	245.048	248.771	223.487	314.622	237.547
ENSG00000234807.5&LINC01135	0.528655	0	3.00368	0	1	NA	0	0	0	0	0	0
ENSG00000272226.1&RP11-63G10.3	0.387501	-2.73052	3.54733	-0.769738	0.441455	NA	0	0	0	0	1.8672	1.81334
ENSG00000232453.6&RP4-794H19.1	3.67551	-1.00325	1.21302	-0.827065	0.4082	NA	0	0.900911	2.82694	1.23474	3.73439	2.72
ENSG00000237352.3&LINC01358	1.04332	0.961823	2.28938	0.420124	0.674395	NA	0	0	0.942313	0	0	0
ENSG00000228121.1&PHBP3	0.509254	-0.961763	3.09747	-0.3105	0.756181	NA	0	0	0	0	0.933598	0
ENSG00000270457.1&RP11-467C18.1	0.150152	1.71021	4.38131	0.390342	0.696284	NA	0	1.80182	0	0	0	0
ENSG00000172456.17&FGGY	58.9452	0.0185116	0.261311	0.0708413	0.943524	1	41.8611	44.1446	53.7118	51.859	38.2775	48.96
ENSG00000134709.10&HOOK1	0.327379	2.90032e-05	3.44902	8.40909e-06	0.999993	NA	0	0	0.942313	0	0	0.906668
ENSG00000134716.9&CYP2J2	38.0412	0	1.69195	0	1	1	0	0	0	0	0	0
ENSG00000226476.3&RP11-776H12.1	0.140109	0	4.40746	0	1	NA	0	0	0	0	0	0
ENSG00000231252.2&RP11-436K8.1	0.534895	-1.38333	2.96561	-0.466456	0.640889	NA	0	0	0.942313	0	2.80079	0
ENSG00000162599.15&NFIA	311.898	-0.000579922	0.214368	-0.00270526	0.997842	1	59.0981	50.451	66.9042	61.7369	56.9495	58.0267
ENSG00000237928.5&NFIA-AS2	0.991864	2.90033e-05	2.2616	1.28242e-05	0.99999	NA	0	0.900911	0	1.23474	0	0
ENSG00000270742.1&RP4-802A10.1	1.74902	2.01717	2.24153	0.899909	0.368169	NA	2.46242	0	0	0	0	0
ENSG00000237853.6&NFIA-AS1	0.96498	0	2.42918	0	1	NA	0	0	0	0	0	0
ENSG00000223920.2&RP11-430G17.1	0.250512	0.961817	4.24722	0.226458	0.820845	NA	0	0.900911	0	0	0	0
ENSG00000162604.12&TM2D1	465.438	-0.0756858	0.138685	-0.54574	0.585244	1	462.935	486.492	421.214	484.017	520.014	440.64
ENSG00000271200.1&RP11-430G17.3	1.37851	1.2736	1.79866	0.708086	0.478892	NA	0	4.50455	0	0	0.933598	0.906668
ENSG00000132849.19&INADL	377.693	0.0976914	0.15722	0.621368	0.534358	1	366.9	390.094	329.809	319.797	361.302	333.654
ENSG00000200575.1&RNU6-414P	0.215022	0	4.40746	0	1	NA	0	0	0	0	0	0
ENSG00000236646.1&LAMTOR5P1	0.234126	-0.790569	4.37791	-0.180581	0.856696	NA	0	0	0.942313	0	1.8672	0
ENSG00000132854.18&KANK4	0.17737	0.961816	4.40746	0.218224	0.827254	NA	0	0.900911	0	0	0	0
ENSG00000162607.12&USP1	4200.26	-0.245879	0.142872	-1.72097	0.0852558	1	4037.14	4767.62	3659	4666.07	5562.38	4551.47
ENSG00000116641.16&DOCK7	4065.09	-0.105248	0.137807	-0.763736	0.445025	1	3156.82	4118.96	3457.34	3769.65	4030.34	3748.16
ENSG00000270549.1&RP11-293K19.1	1.08452	0.0693862	1.75348	0.0395705	0.968436	NA	1.23121	1.80182	0	0	0.933598	1.81334
ENSG00000132855.4&ANGPTL3	16.2365	0.568739	0.513621	1.10731	0.268159	NA	19.6994	16.2164	15.077	4.93895	11.2032	17.2267
ENSG00000278967.1&RP5-849H19.3	9.36492	-0.195745	0.600489	-0.325976	0.744443	NA	8.61847	7.20728	4.71156	8.64316	7.46878	7.25334
ENSG00000213703.2&RP5-849H19.2	2.75656	-1.81239	1.41204	-1.28352	0.19931	NA	0	0.900911	1.88463	4.93895	0	5.44001
ENSG00000235545.1&RP11-230B22.1	5.18808	0.435105	0.765696	0.568248	0.569867	NA	6.15605	7.20728	5.65388	4.93895	3.73439	5.44001
ENSG00000125703.14&ATG4C	450.755	-0.190308	0.146714	-1.29713	0.194585	1	398.912	411.716	355.252	424.75	453.729	450.614
ENSG00000234318.1&RP4-771M4.3	0.502241	0.961822	2.8178	0.341338	0.732849	NA	0	0	0.942313	0	0	0
ENSG00000229537.5&RP11-5P4.1	0.809915	0.580091	1.98282	0.292558	0.76986	NA	0	0.900911	1.88463	0	0.933598	0.906668
ENSG00000203605.3&RP11-335E6.2	0.185015	0	4.40746	0	1	NA	0	0	0	0	0	0
ENSG00000224209.7&LINC00466	6.05698	0.463302	0.759193	0.610256	0.541692	NA	4.92484	4.50455	5.65388	2.46947	3.73439	4.53334
ENSG00000228734.2&RP11-335E6.3	1.50048	1.04801	1.78341	0.587644	0.556771	NA	1.23121	1.80182	0.942313	0	0	1.81334
ENSG00000223683.1&RPSAP65	0.506318	1.92438	2.73191	0.704409	0.481178	NA	1.23121	0	0.942313	0	0	0
ENSG00000230798.5&FOXD3-AS1	40.085	-0.109768	0.29149	-0.376575	0.70649	1	34.4739	43.2437	48.0579	51.859	34.5431	50.7734
ENSG00000187140.5&FOXD3	36.9085	0.0483886	0.326001	0.148431	0.882003	1	54.1732	59.4601	45.231	55.5632	46.6799	51.6801
ENSG00000088035.15&ALG6	633.113	0.00338033	0.133664	0.0252898	0.979824	1	528.189	545.051	461.733	508.712	549.889	472.374
ENSG00000142856.16&ITGB3BP	572.593	-0.138137	0.136524	-1.01181	0.311628	1	571.281	595.502	447.598	581.561	613.374	580.267
ENSG00000203965.12&EFCAB7	241.692	0.0466701	0.161296	0.289344	0.772318	1	312.727	324.328	245.944	311.154	269.81	274.72
ENSG00000264271.2&RN7SL488P	0.255956	-0.773947	4.15779	-0.186144	0.852332	NA	1.23121	0	0	0	0.933598	0.906668
ENSG00000251720.1&RNU7-123P	1.15716	0.235054	1.59276	0.147576	0.882677	NA	1.23121	3.60364	0.942313	1.23474	2.80079	0.906668
ENSG00000116652.6&DLEU2L	20.7273	-0.0241605	0.390537	-0.0618648	0.95067	NA	44.3235	29.7301	26.3848	22.2253	34.5431	43.52
ENSG00000079739.15&PGM1	2259.34	0.0169123	0.106775	0.158392	0.874148	1	2889.65	2456.78	2825.05	2905.34	2402.15	2768.96
ENSG00000244256.3&RN7SL130P	8.37116	0.774475	0.608978	1.27176	0.203457	NA	11.0809	13.5137	12.2501	11.1126	4.66799	6.34667
ENSG00000185483.11&ROR1	327.226	-0.370728	0.213401	-1.73724	0.0823448	1	167.445	133.335	142.289	202.497	167.114	202.187
ENSG00000177452.7&RP4-597J3.1	2.45938	1.80317	1.8178	0.991951	0.321222	NA	0	1.80182	0	0	0	0
ENSG00000228056.3&CFL1P3	0.926921	0	2.63933	0	1	NA	0	0	0	0	0	0
ENSG00000207190.1&RNU6-809P	0.243045	-0.961759	4.27531	-0.224957	0.822013	NA	0	0	0	0	0	0.906668
ENSG00000200508.1&Y_RNA	0.328876	0.96182	3.40294	0.282644	0.77745	NA	0	0	0.942313	0	0	0
ENSG00000223949.6&ROR1-AS1	4.87692	-0.231095	0.955959	-0.241741	0.808981	NA	1.23121	2.70273	3.76925	4.93895	2.80079	1.81334
ENSG00000158966.13&CACHD1	532.44	-0.1053	0.130322	-0.807997	0.419092	1	475.247	454.96	435.348	466.731	500.408	499.574
ENSG00000162437.14&RAVER2	704.329	-0.0345537	0.124958	-0.276523	0.782146	1	816.292	779.288	673.753	797.64	811.296	714.454
ENSG00000162434.11&JAK1	3383.73	-0.0622181	0.101208	-0.614754	0.538717	1	3559.43	3438.78	3109.63	3563.45	3670.91	3317.5
ENSG00000234784.2&RP11-182I10.1	0.319464	1.93639	3.4114	0.567623	0.570291	NA	1.23121	0	0.942313	0	0	0
ENSG00000233877.2&RP11-182I10.2	1.08349	-0.7517	2.06171	-0.3646	0.71541	NA	0	0.900911	0.942313	2.46947	0	0.906668
ENSG00000226891.7&LINC01359	6.74011	0.454651	1.00947	0.450385	0.652433	NA	2.46242	0.900911	4.71156	0	4.66799	0.906668
ENSG00000185031.6&SLC2A3P2	1.55047	-0.0657202	1.73266	-0.0379302	0.969743	NA	0	0.900911	0.942313	1.23474	0.933598	0
ENSG00000272506.1&RP4-535B20.4	1.01605	-0.961765	2.32646	-0.413403	0.679312	NA	0	0	0	0	0.933598	0
ENSG00000212257.1&RNU6-1176P	0.15344	0.961816	4.40746	0.218224	0.827254	NA	0	0	0.942313	0	0	0
ENSG00000265996.1&MIR3671	1.854	1.63124	1.55944	1.04604	0.295541	NA	2.46242	2.70273	0.942313	0	0.933598	0.906668
ENSG00000231485.1&RP4-535B20.1	1.25599	2.90033e-05	2.07918	1.39494e-05	0.999989	NA	0	0	0.942313	0	0	0.906668
ENSG00000162433.14&AK4	737.888	-0.106427	0.145908	-0.729412	0.46575	1	832.298	741.449	932.889	858.142	828.101	1010.93
ENSG00000231622.1&RP4-700A9.1	0.804912	-0.0939223	2.16831	-0.0433159	0.96545	NA	0	0	1.88463	1.23474	0	0.906668
ENSG00000116675.15&DNAJC6	483.589	-0.258914	0.23487	-1.10237	0.2703	1	795.361	937.848	790.6	947.044	1115.65	957.441
ENSG00000229294.1&RP5-1044H5.1	0.761533	1.4903	2.04809	0.727654	0.466826	NA	1.23121	1.80182	2.82694	1.23474	0.933598	0
ENSG00000234144.1&COX6CP13	0.335502	-0.15324	3.80231	-0.0403017	0.967853	NA	0	0	1.88463	1.23474	0	0.906668
ENSG00000222624.1&RNU2-15P	0.156326	2.9003e-05	4.40746	6.58044e-06	0.999995	NA	0	0	0.942313	0	0.933598	0
ENSG00000213625.8&LEPROT	1523.14	-0.0600107	0.131064	-0.457874	0.647043	1	1391.27	1432.45	1261.76	1416.24	1545.1	1297.44
ENSG00000116678.18&LEPR	96.066	-0.295552	0.289827	-1.01976	0.307845	1	94.8031	102.704	79.1543	113.596	134.438	91.5734
ENSG00000237852.1&RP4-630A11.3	0.757389	-0.55679	2.26796	-0.245502	0.806068	NA	0	0	1.88463	0	1.8672	0.906668
ENSG00000224570.1&RP11-430H12.2	0.446509	-0.961764	2.86436	-0.33577	0.737045	NA	0	0	0	0	0	0.906668
ENSG00000184588.17&PDE4B	340.878	-0.31147	0.147923	-2.10563	0.0352366	0.859377	166.213	170.272	179.982	191.384	232.466	215.787
ENSG00000227466.1&RP11-397C12.1	0.358665	-1.62397	3.69735	-0.439227	0.660497	NA	0	0.900911	0	2.46947	0.933598	0
ENSG00000118473.21&SGIP1	2.11092	-0.401726	1.17832	-0.340932	0.733155	NA	1.23121	4.50455	1.88463	4.93895	0.933598	4.53334
ENSG00000152760.9&TCTEX1D1	7.69633	0	1.7477	0	1	NA	0	0	0	0	0	0
ENSG00000152763.16&WDR78	11.7705	0.20685	0.497108	0.416106	0.677332	NA	12.3121	21.6219	16.9616	9.8779	21.4727	12.6933
ENSG00000198160.14&MIER1	1014.42	0.0127966	0.17306	0.0739431	0.941056	1	927.101	1008.12	902.735	991.494	952.27	870.401
ENSG00000116704.7&SLC35D1	854.326	-0.189845	0.145506	-1.30472	0.191988	1	901.245	841.451	808.504	985.32	1033.49	890.348
ENSG00000162594.14&IL23R	12.0198	0	1.7296	0	1	NA	0	0	0	0	0	0
ENSG00000081985.10&IL12RB2	914.473	-0.0950347	0.145083	-0.655037	0.512444	1	1062.53	1018.93	907.447	1156.95	991.481	1044.48
ENSG00000142864.14&SERBP1	9486.17	-0.31387	0.111866	-2.80577	0.00501967	0.314891	7499.3	8855.05	8090.7	10100.2	10442.3	9847.32
ENSG00000223263.1&RNU6-387P	3.80524	1.33088	1.00013	1.33071	0.183286	NA	4.92484	6.30637	3.76925	1.23474	3.73439	0.906668
ENSG00000116717.11&GADD45A	385.565	-0.262499	0.194178	-1.35185	0.176424	1	222.849	333.337	199.77	264.234	361.302	281.974
ENSG00000172380.5&GNG12	11507.8	-0.0768283	0.145904	-0.526567	0.598495	1	8202.32	8692.89	7594.1	8267.8	9558.17	8002.25
ENSG00000238778.1&RNU7-80P	2.82731	0.0558265	1.14171	0.0488973	0.961001	NA	3.69363	3.60364	0	1.23474	2.80079	2.72
ENSG00000232284.7&GNG12-AS1	30.8748	0.0726605	0.383302	0.189565	0.84965	1	24.6242	18.9191	16.9616	16.0516	21.4727	19.04
ENSG00000235055.3&RP4-609E1.2	0.21118	0	4.40746	0	1	NA	0	0	0	0	0	0
ENSG00000162595.4&DIRAS3	1.52313	-0.844017	1.88154	-0.448577	0.653737	NA	0	0	0.942313	0	0.933598	0.906668
ENSG00000228431.1&ARL5AP3	0.242335	0	4.40746	0	1	NA	0	0	0	0	0	0
ENSG00000116729.13&WLS	1384.68	0.0473663	0.120751	0.392264	0.694863	1	1292.77	1474.79	1405.93	1353.27	1329.44	1358.19
ENSG00000234383.1&CTBP2P8	4.73162	1.27703	0.883596	1.44526	0.148384	NA	7.38726	4.50455	5.65388	3.70421	1.8672	1.81334
ENSG00000221203.1&MIR1262	0.939897	0.859625	2.00478	0.428788	0.668078	NA	0	2.70273	0.942313	1.23474	0	0.906668
ENSG00000229133.1&RPS7P4	0.329098	-0.783791	3.36995	-0.232582	0.816086	NA	1.23121	0	0	0	0.933598	0.906668
ENSG00000237622.1&TCEB1P18	0.246109	1.7372	4.21547	0.412101	0.680265	NA	0	0.900911	0.942313	0	0	0
ENSG00000229440.1&RP5-1033K19.2	0.180401	2.9003e-05	4.40746	6.58044e-06	0.999995	NA	1.23121	0	0	0	0.933598	0
ENSG00000116745.6&RPE65	0.812429	0.961823	2.36715	0.406321	0.684507	NA	0	0.900911	0	0	0	0
ENSG00000024526.16&DEPDC1	2278.38	-0.246541	0.145014	-1.70012	0.0891085	1	2495.66	2542.37	2131.51	2851.01	2989.38	2664.7
ENSG00000233589.1&RP4-694A7.2	12.5205	-0.212497	0.492331	-0.431615	0.666021	NA	17.2369	14.4146	15.077	16.0516	17.7384	19.9467
ENSG00000234264.1&DEPDC1-AS1	9.29942	-0.0830939	0.554053	-0.149975	0.880785	NA	14.7745	9.91002	8.48081	14.8168	9.33598	10.88
ENSG00000033122.18&LRRC7	20.0667	0.362747	0.460964	0.786932	0.431322	NA	18.4681	34.2346	16.9616	13.5821	23.3399	17.2267
ENSG00000066557.5&LRRC40	1080.2	-0.0402703	0.133974	-0.300583	0.763732	1	972.656	1007.22	811.331	919.879	1051.23	897.601
ENSG00000244389.3&RN7SL242P	2.74331	0.657769	0.993317	0.662195	0.507846	NA	6.15605	2.70273	3.76925	1.23474	2.80079	3.62667
ENSG00000116754.13&SRSF11	2495.8	-0.101291	0.113179	-0.894963	0.370807	1	2243.26	2421.65	2230.45	2470.71	2566.46	2360.96
ENSG00000228988.1&RP4-677H15.4	1.88197	-0.730957	1.36834	-0.534194	0.593207	NA	1.23121	0.900911	1.88463	0	2.80079	3.62667
ENSG00000118454.12&ANKRD13C	1133.97	-0.077253	0.134731	-0.573386	0.566383	1	1302.62	1409.93	1123.24	1328.58	1501.23	1216.75
ENSG00000197568.13&HHLA3	8.54334	0.257837	0.657273	0.392283	0.694849	NA	8.61847	9.91002	5.65388	7.40842	6.53518	6.34667
ENSG00000226088.1&RP11-180O5.2	0.819446	-2.18731	2.04855	-1.06773	0.28564	NA	0	0	0.942313	1.23474	2.80079	0.906668
ENSG00000279230.1&AL158839.1	0.183391	0.961816	4.40746	0.218224	0.827254	NA	1.23121	0	0	0	0	0
ENSG00000116761.11&CTH	214.615	0.0701002	0.237345	0.295351	0.767726	1	71.4102	75.6765	77.2696	76.5537	69.0862	68.9067
ENSG00000278636.1&Metazoa_SRP	0.542918	0	3.28802	0	1	NA	0	0	0	0	0	0
ENSG00000271992.1&RP11-42O15.3	2.917	-0.00466254	1.16802	-0.00399183	0.996815	NA	1.23121	2.70273	0.942313	1.23474	1.8672	1.81334
ENSG00000237033.2&CASP3P1	0.265805	0	4.40746	0	1	NA	0	0	0	0	0	0
ENSG00000050628.20&PTGER3	0.679464	-0.81145	2.38682	-0.339971	0.733879	NA	1.23121	0	0	0	0.933598	0.906668
ENSG00000235782.1&RP3-333A15.1	2.30419	0.742519	1.10261	0.67342	0.50068	NA	4.92484	7.20728	1.88463	4.93895	1.8672	1.81334
ENSG00000235079.1&ZRANB2-AS1	6.11889	0.0655699	0.707267	0.0927089	0.926135	NA	3.69363	10.8109	6.59619	9.8779	5.60159	5.44001
ENSG00000132485.12&ZRANB2	1549.96	-0.319646	0.16834	-1.89881	0.0575888	1	987.43	1540.56	1290.97	1573.06	1749.56	1447.95
ENSG00000207721.1&MIR186	8.4245	-0.145024	0.59179	-0.245059	0.806411	NA	4.92484	9.00911	9.42313	9.8779	7.46878	9.06668
ENSG00000229956.10&ZRANB2-AS2	12.2528	0.0458447	0.639572	0.0716802	0.942856	NA	9.84968	8.1082	3.76925	3.70421	10.2696	6.34667
ENSG00000172260.13&NEGR1	125.907	-0.153287	0.221482	-0.692097	0.488876	1	194.531	300.904	210.136	232.131	297.818	255.68
ENSG00000233994.2&GDI2P2	4.38265	-0.381948	0.849759	-0.449478	0.653087	NA	8.61847	3.60364	4.71156	9.8779	8.40238	3.62667
ENSG00000227207.2&RPL31P12	0.25259	1.91785	4.18752	0.457991	0.646959	NA	1.23121	0.900911	0	0	0	0
ENSG00000225087.1&RP4-660H19.1	0.165649	0	4.40746	0	1	NA	0	0	0	0	0	0
ENSG00000162620.15&LRRIQ3	92.8189	-0.0696798	0.248037	-0.280925	0.778768	1	128.046	148.65	81.0389	111.126	140.04	123.307
ENSG00000254685.6&FPGT	451.812	-0.0474966	0.142232	-0.333937	0.738427	1	523.264	527.934	446.656	486.487	591.901	467.84
ENSG00000259030.6&FPGT-TNNI3K	0.803747	0.808869	2.04691	0.395166	0.69272	NA	1.23121	0.900911	2.82694	0	0.933598	1.81334
ENSG00000178965.13&ERICH3	1.115	0.314955	1.71722	0.18341	0.854476	NA	2.46242	3.60364	0.942313	0	1.8672	3.62667
ENSG00000272864.1&RP11-17E13.2	2.63283	0.513036	1.19259	0.430186	0.66706	NA	7.38726	0	2.82694	1.23474	2.80079	2.72
ENSG00000116791.13&CRYZ	1056.3	-0.174429	0.135907	-1.28344	0.199338	1	1151.18	1124.34	1010.16	1249.55	1275.29	1182.29
ENSG00000162623.15&TYW3	1418.79	-0.000966354	0.121825	-0.00793234	0.993671	1	1532.86	1644.16	1364.47	1529.84	1553.51	1461.55
ENSG00000162624.14&LHX8	1.97305	0.0355548	1.17226	0.0303302	0.975804	NA	4.92484	1.80182	3.76925	3.70421	2.80079	3.62667
ENSG00000137968.16&SLC44A5	2.43623	0.58153	1.05706	0.550141	0.582223	NA	2.46242	6.30637	4.71156	3.70421	1.8672	3.62667
ENSG00000230863.2&RP4-595K12.2	1.59616	-0.00622952	1.42732	-0.0043645	0.996518	NA	1.23121	1.80182	0.942313	1.23474	1.8672	0.906668
ENSG00000178193.5&RP4-682C21.5	2.82809	-0.185497	1.09508	-0.169391	0.865489	NA	3.69363	0.900911	5.65388	1.23474	4.66799	5.44001
ENSG00000117054.13&ACADM	2535.96	-0.34185	0.136135	-2.51112	0.012035	0.523472	2632.33	2432.46	2433.99	3335.03	3159.29	3009.23
ENSG00000181227.3&RP4-682C21.2	29.7322	0.102096	0.350346	0.291414	0.770734	1	36.9363	29.7301	29.2117	38.2769	25.2071	26.2934
ENSG00000137955.15&RABGGTB	3330.32	-0.0650362	0.111999	-0.580687	0.561451	1	3501.56	3539.68	3102.09	3501.72	3769.87	3338.35
ENSG00000057468.6&MSH4	10.7698	0.184494	0.570164	0.323581	0.746255	NA	7.38726	9.91002	13.1924	8.64316	10.2696	8.16001
ENSG00000230027.1&RP11-550H2.2	0.810264	0	2.30517	0	1	NA	0	0	0	0	0	0
ENSG00000184005.10&ST6GALNAC3	1283.14	0.0368302	0.14386	0.256013	0.79794	1	587.287	504.51	467.387	538.345	514.412	466.027
ENSG00000223905.1&RP11-335E14.1	0.646617	0	2.59562	0	1	NA	0	0	0	0	0	0
ENSG00000272855.1&RP5-1102E8.3	3.20042	0.151132	1.3301	0.113624	0.909536	NA	3.69363	0.900911	1.88463	6.17369	0	0
ENSG00000226415.1&TPI1P1	21.3396	0.0336921	0.408098	0.0825587	0.934202	NA	17.2369	18.0182	20.7309	22.2253	17.7384	15.4133
ENSG00000117069.14&ST6GALNAC5	9.73047	0.556515	0.558817	0.99588	0.319308	NA	20.9306	9.91002	12.2501	7.40842	10.2696	10.88
ENSG00000230498.1&RP4-564M11.2	0.746089	0.391879	2.11717	0.185096	0.853154	NA	0	2.70273	0.942313	0	1.8672	0.906668
ENSG00000142892.14&PIGK	1824.19	-0.0400673	0.128513	-0.311777	0.75521	1	1724.92	1780.2	1489.8	1770.61	1752.36	1612.96
ENSG00000226084.5&RP4-706A16.3	20.3834	-0.0191406	0.382246	-0.0500741	0.960063	NA	19.6994	26.1264	17.9039	18.5211	20.5392	25.3867
ENSG00000228187.1&RP11-363H12.1	1.51992	-0.518439	1.57332	-0.329519	0.741763	NA	1.23121	0.900911	0.942313	3.70421	0.933598	0
ENSG00000154027.18&AK5	40.9343	0.18885	0.302409	0.624486	0.532308	1	84.9535	66.6674	73.5004	71.6148	49.4807	76.1601
ENSG00000251767.1&RNU7-8P	0.1556	-1.75236	4.37791	-0.400272	0.688956	NA	0	0	0	0	1.8672	0
ENSG00000036549.12&ZZZ3	2688.08	-0.0470464	0.129694	-0.362749	0.716792	1	2861.33	2895.53	2364.26	2728.77	2970.71	2689.18
ENSG00000251785.1&RNA5SP20	1.18623	0.648584	1.95174	0.332311	0.739654	NA	2.46242	0	0.942313	1.23474	0	0.906668
ENSG00000243437.3&RN7SL370P	1.69759	-0.813209	1.51817	-0.535651	0.5922	NA	0	0.900911	1.88463	2.46947	0.933598	1.81334
ENSG00000077254.14&USP33	2562.81	-0.138839	0.128715	-1.07866	0.28074	1	2475.96	2317.14	1986.39	2531.21	2606.6	2324.7
ENSG00000180488.14&FAM73A	1097.14	-0.809148	0.132973	-6.08505	1.16455e-09	1.83548e-06	880.315	859.469	800.966	1466.87	1620.73	1362.72
ENSG00000219201.4&RP11-181C21.4	2.60362	-0.718217	1.11975	-0.64141	0.521257	NA	1.23121	1.80182	4.71156	3.70421	4.66799	4.53334
ENSG00000235613.2&NSRP1P1	5.9815	0.128594	0.757594	0.16974	0.865215	NA	3.69363	9.00911	4.71156	6.17369	5.60159	4.53334
ENSG00000232015.2&HSPE1P25	1.10116	-0.119306	1.99329	-0.0598538	0.952272	NA	0	1.80182	0	1.23474	0.933598	0
ENSG00000235927.4&NEXN-AS1	2.20487	0.801335	1.35977	0.589315	0.55565	NA	2.46242	0.900911	1.88463	0	1.8672	0.906668
ENSG00000162614.18&NEXN	33.4501	0.420841	0.429305	0.980286	0.326945	1	13.5433	28.8291	16.9616	12.3474	19.6056	12.6933
ENSG00000162613.16&FUBP1	3123.03	-0.162723	0.0942218	-1.72702	0.0841641	1	3199.91	3336.07	2973.94	3467.14	3774.54	3402.72
ENSG00000162616.8&DNAJB4	449.14	-0.101285	0.13604	-0.744522	0.456561	1	497.409	523.429	450.425	516.12	567.627	494.134
ENSG00000137960.5&GIPC2	0.816924	-0.961765	2.36551	-0.406579	0.684317	NA	0	0	0	0	0.933598	0
ENSG00000273338.1&RP11-386I14.4	26.8154	0.598075	0.386638	1.54686	0.121897	NA	22.1618	25.2255	23.5578	13.5821	15.8712	17.2267
ENSG00000213561.4&RP11-386I14.2	0.334978	0	4.40746	0	1	NA	0	0	0	0	0	0
ENSG00000213560.4&RP11-386I14.3	0.329377	0.961818	3.87635	0.248125	0.804038	NA	1.23121	0	0	0	0	0
ENSG00000202263.1&RNA5SP22	0.240107	0.961816	4.40746	0.218224	0.827254	NA	0	0	0.942313	0	0	0
ENSG00000122420.9&PTGFR	0.33491	0	3.4259	0	1	NA	0	0	0	0	0	0
ENSG00000137959.15&IFI44L	8.79926	1.90427	2.82107	0.675017	0.499665	NA	1.23121	0.900911	0	0	0	0
ENSG00000137965.10&IFI44	177.804	0.171115	0.727967	0.235059	0.814163	1	343.507	391.896	313.79	301.276	329.56	301.014
ENSG00000221683.1&AC104837.1	0.315514	0	4.40746	0	1	NA	0	0	0	0	0	0
ENSG00000235400.1&RP4-641G12.4	1.06568	2.90033e-05	2.21986	1.30654e-05	0.99999	NA	0	0.900911	0	0	0	0.906668
ENSG00000162618.12&ADGRL4	0.544553	0.961823	2.52471	0.380963	0.703231	NA	0	0.900911	0	0	0	0
ENSG00000230787.1&PSAT1P3	0.963182	0	2.52792	0	1	NA	0	0	0	0	0	0
ENSG00000227937.1&MTND2P30	0.1556	-1.75236	4.37791	-0.400272	0.688956	NA	0	0	0	0	1.8672	0
ENSG00000117114.19&ADGRL2	632.318	-0.150968	0.197175	-0.765656	0.443881	1	741.188	768.477	704.85	918.645	793.558	748.001
ENSG00000233008.5&RP11-475O6.1	2.37756	1.29291	1.1869	1.08932	0.276014	NA	3.69363	1.80182	4.71156	2.46947	1.8672	0
ENSG00000137941.16&TTLL7	507.392	-0.105765	0.133319	-0.793321	0.427591	1	549.12	627.034	530.522	581.561	667.522	587.521
ENSG00000233061.1&TTLL7-IT1	4.65935	0.412049	0.794877	0.518381	0.604192	NA	3.69363	7.20728	4.71156	2.46947	5.60159	3.62667
ENSG00000271576.1&RP11-486G15.2	15.9742	0.175124	0.468617	0.373703	0.708625	NA	13.5433	10.8109	15.077	17.2863	8.40238	9.97334
ENSG00000142875.19&PRKACB	1610.73	-0.154518	0.160766	-0.961135	0.336484	1	2228.49	2163.99	1942.11	2583.07	2340.53	2127.95
ENSG00000213540.3&RP11-486G15.1	1.83892	1.8907	1.73925	1.08708	0.277003	NA	1.23121	0	2.82694	0	0	0.906668
ENSG00000266671.3&AL450063.1	0.908084	0.0871087	2.1466	0.0405799	0.967631	NA	1.23121	0.900911	0.942313	0	2.80079	0
ENSG00000226970.2&RP11-82H13.2	2.09072	-0.902431	1.27391	-0.708393	0.478701	NA	3.69363	0	0.942313	2.46947	3.73439	1.81334
ENSG00000203943.8&SAMD13	46.5902	-0.065074	0.267502	-0.243265	0.8078	1	67.7165	56.7574	49.9426	58.0327	60.6839	62.5601
ENSG00000249237.5&RP11-376N17.4	1.36672	-0.202819	1.41697	-0.143136	0.886183	NA	2.46242	1.80182	0.942313	1.23474	1.8672	2.72
ENSG00000240520.5&UOX	0.803245	1.26063	2.41253	0.522534	0.601299	NA	3.69363	0	0.942313	0	0	1.81334
ENSG00000137976.7&DNASE2B	0.597125	0.961822	2.93196	0.328048	0.742876	NA	1.23121	0	0	0	0	0
ENSG00000117133.10&RPF1	1178.95	-0.0847874	0.122022	-0.694851	0.487148	1	1169.65	1151.36	1006.39	1256.96	1144.59	1127.89
ENSG00000174021.10&GNG5	722.493	-0.445041	0.115939	-3.83857	0.000123751	0.0281494	496.177	513.519	465.502	718.617	660.054	631.947
ENSG00000122432.16&SPATA1	5.18674	-0.171481	0.851251	-0.201446	0.84035	NA	4.92484	9.00911	1.88463	4.93895	6.53518	6.34667
ENSG00000117151.12&CTBS	200.138	-0.107331	0.178392	-0.601658	0.547402	1	193.3	236.939	204.482	238.304	236.2	211.254
ENSG00000117155.16&SSX2IP	1269.63	-0.149559	0.12253	-1.22059	0.222242	1	1213.97	1339.65	1209.93	1368.09	1491.89	1315.57
ENSG00000251899.1&AC104169.1	0.15859	-0.961758	4.40746	-0.218211	0.827264	NA	0	0	0	0	0.933598	0
ENSG00000171517.5&LPAR3	490.07	-0.239305	0.174153	-1.37411	0.169408	1	727.645	590.096	565.388	813.692	689.929	718.081
ENSG00000153898.12&MCOLN2	356.915	0.126084	0.146056	0.863257	0.387996	1	341.045	327.031	351.483	311.154	277.279	345.44
ENSG00000162643.12&WDR63	55.1511	-0.402071	0.351309	-1.14449	0.252419	1	66.4853	65.7665	60.308	79.0232	98.0278	77.0667
ENSG00000055732.12&MCOLN3	710.84	-0.118951	0.156604	-0.759564	0.447515	1	939.413	988.299	881.062	1035.94	1040.03	974.668
ENSG00000280099.1&RP11-33E12.2	27.668	-0.489853	0.357643	-1.36967	0.170789	NA	22.1618	46.8474	38.6348	50.6242	56.9495	45.3334
ENSG00000097096.8&SYDE2	277.303	0.0390764	0.167627	0.233115	0.815672	1	402.606	480.185	386.348	370.421	482.67	381.707
ENSG00000162642.13&C1orf52	426.66	-0.014152	0.134352	-0.105335	0.91611	1	422.305	441.446	376.925	400.055	454.662	397.12
ENSG00000223254.1&Y_RNA	2.54614	-0.0750441	1.05232	-0.0713131	0.943149	NA	1.23121	3.60364	4.71156	4.93895	1.8672	3.62667
ENSG00000142867.12&BCL10	526.333	-0.235044	0.135197	-1.73853	0.082117	1	570.05	554.961	503.195	635.89	656.319	622.881
ENSG00000223653.5&RP11-131L23.1	2.22042	-1.7133	1.38573	-1.23639	0.216313	NA	2.46242	0.900911	0	4.93895	3.73439	1.81334
ENSG00000153904.18&DDAH1	460.058	-0.177366	0.236368	-0.750381	0.453025	1	291.797	355.86	286.463	277.816	429.455	348.16
ENSG00000199459.1&Y_RNA	0.23639	-1.75236	4.37791	-0.400272	0.688956	NA	0	0	0	0	1.8672	0
ENSG00000273264.1&RP11-131L23.2	0.155866	0.961816	4.40746	0.218224	0.827254	NA	0	0.900911	0	0	0	0
ENSG00000282057.1&RP4-621F18.2	15.9908	-0.446291	0.496962	-0.898039	0.369165	NA	9.84968	21.6219	22.6155	30.8684	25.2071	19.04
ENSG00000272691.1&RP11-290M5.4	0.533222	2.09144	2.83392	0.738003	0.460513	NA	0	2.70273	1.88463	0	0.933598	0
ENSG00000142871.15&CYR61	280.268	-0.578599	0.556065	-1.04052	0.298097	1	284.409	525.231	375.04	459.322	788.89	521.334
ENSG00000199934.1&SNORD81	0.284316	-1.15061	4.34942	-0.264544	0.791361	NA	0	0	0.942313	2.46947	0	0
ENSG00000117174.10&ZNHIT6	785.645	-0.164006	0.154608	-1.06079	0.288786	1	568.819	800.009	609.676	784.058	748.745	688.161
ENSG00000171502.14&COL24A1	2.47816	-0.716427	1.2012	-0.596428	0.55089	NA	4.92484	1.80182	3.76925	4.93895	10.2696	1.81334
ENSG00000122417.15&ODF2L	626.846	-0.0923399	0.133429	-0.692054	0.488904	1	812.598	789.198	755.735	775.415	915.859	819.627
ENSG00000278281.1&MIR7856	0.316293	-0.961762	3.44347	-0.2793	0.780015	NA	0	0	0	0	0.933598	0
ENSG00000137975.7&CLCA2	0.825394	0.00158549	2.00724	0.000789886	0.99937	NA	0	1.80182	1.88463	0	1.8672	1.81334
ENSG00000153923.10&CLCA3P	0.237116	2.90031e-05	4.3121	6.72596e-06	0.999995	NA	0	0	0.942313	0	0.933598	0
ENSG00000261737.1&RP4-612B15.3	3.49881	-1.17075	0.985896	-1.1875	0.235031	NA	0	6.30637	2.82694	8.64316	7.46878	5.44001
ENSG00000097033.14&SH3GLB1	1887.55	-0.22244	0.131345	-1.69355	0.0903514	1	2041.35	2356.78	1926.09	2467.01	2568.33	2344.64
ENSG00000230721.1&RP4-612B15.2	0.370784	-0.801645	3.29903	-0.242994	0.80801	NA	0	0.900911	0	0	1.8672	0
ENSG00000183291.15&SEP15	2279.96	-0.148813	0.120956	-1.23031	0.218583	1	2326.99	2529.76	2124.91	2659.62	2711.17	2370.94
ENSG00000153936.16&HS2ST1	1247	-0.166088	0.122809	-1.35241	0.176244	1	1114.24	1072.98	1024.29	1216.22	1227.68	1158.72
ENSG00000267734.1&RP4-604K5.3	3.9984	1.16942	1.23233	0.948948	0.342647	NA	1.23121	0	9.42313	0	0.933598	3.62667
ENSG00000280842.1&AL121989.1	0.537662	0.961821	3.05528	0.314806	0.752909	NA	0	0.900911	0	0	0	0
ENSG00000267561.2&RP5-1052I5.2	0.371115	0.96182	3.31721	0.289948	0.771856	NA	0	0.900911	0	0	0	0
ENSG00000235251.2&RP11-384B12.2	1.62706	-2.78377	1.71658	-1.6217	0.104869	NA	0	0	0.942313	4.93895	2.80079	0
ENSG00000225568.1&RP11-384B12.3	1.81427	0.568608	1.64743	0.345149	0.729982	NA	1.23121	0.900911	0.942313	1.23474	0	0.906668
ENSG00000267272.5&LINC01140	3.71907	1.78527	1.04752	1.70428	0.0883284	NA	2.46242	3.60364	7.5385	1.23474	0.933598	1.81334
ENSG00000143013.12&LMO4	449.214	-0.0933201	0.149426	-0.624524	0.532283	1	731.339	745.053	627.58	739.608	752.48	751.627
ENSG00000227290.1&LINC01364	0.35216	2.47139	3.70991	0.666159	0.50531	NA	1.23121	0	1.88463	0	0	0
ENSG00000279778.1&RP11-60A14.1	0.183391	0.961816	4.40746	0.218224	0.827254	NA	1.23121	0	0	0	0	0
ENSG00000237505.6&PKN2-AS1	3.86718	0.584677	0.85901	0.68064	0.496099	NA	8.61847	4.50455	6.59619	3.70421	6.53518	2.72
ENSG00000065243.18&PKN2	2630.32	-0.122459	0.11736	-1.04345	0.296739	1	2407.01	2509.04	2192.76	2667.03	2661.69	2410.83
ENSG00000207234.1&RNU6-125P	2.07007	-0.567169	1.28074	-0.442844	0.657879	NA	1.23121	0.900911	1.88463	1.23474	3.73439	0.906668
ENSG00000241975.1&TCEB1P19	7.74093	-0.202147	0.667889	-0.302666	0.762144	NA	4.92484	10.8109	3.76925	4.93895	10.2696	7.25334
ENSG00000137947.11&GTF2B	778.388	-0.199276	0.118357	-1.68368	0.092243	1	679.628	694.602	606.849	775.415	771.152	728.054
ENSG00000235308.1&RP11-82K18.2	2.18781	1.83923	1.66875	1.10216	0.270394	NA	0	0.900911	2.82694	0	0	0.906668
ENSG00000137944.16&CCBL2	598.327	-0.0733203	0.153596	-0.477357	0.633108	1	652.541	645.953	555.022	618.603	683.394	646.454
ENSG00000213516.9&RBMXL1	1035.29	-0.164496	0.147415	-1.11586	0.26448	1	1136.41	1090.1	892.37	1145.84	1238.88	1108.85
ENSG00000117226.11&GBP3	231.204	0.15866	0.293793	0.540039	0.58917	1	347.201	312.616	314.732	271.642	302.486	298.294
ENSG00000117228.9&GBP1	156.799	0.348972	0.431342	0.809038	0.418493	1	17.2369	26.1264	21.6732	18.5211	15.8712	17.2267
ENSG00000234518.2&PTGES3P1	13.021	-0.0984688	0.517457	-0.190294	0.849079	NA	9.84968	10.8109	16.9616	16.0516	10.2696	14.5067
ENSG00000162645.12&GBP2	27.7959	0.526248	0.726702	0.724159	0.468968	NA	6.15605	1.80182	6.59619	1.23474	1.8672	6.34667
ENSG00000162654.8&GBP4	11.6072	0.961824	1.76361	0.545371	0.585498	NA	0	0	0.942313	0	0	0
ENSG00000183347.14&GBP6	1.04719	0	2.9483	0	1	NA	0	0	0	0	0	0
ENSG00000225492.6&GBP1P1	1.19878	0	2.27295	0	1	NA	0	0	0	0	0	0
ENSG00000197147.12&LRRC8B	545.147	-0.109124	0.128453	-0.849523	0.39559	1	285.641	276.58	254.424	308.684	290.349	281.974
ENSG00000231999.6&FLJ27354	19.3111	0.846127	0.632568	1.3376	0.181025	NA	4.92484	6.30637	8.48081	4.93895	2.80079	3.62667
ENSG00000230735.1&RP11-413E1.4	4.36344	0.871175	1.39796	0.623178	0.533168	NA	0	2.70273	2.82694	2.46947	0	0.906668
ENSG00000171488.14&LRRC8C	1044.12	-0.295239	0.157925	-1.86949	0.0615551	1	690.709	649.557	637.946	808.753	826.234	791.521
ENSG00000226394.2&RP11-413E1.2	1.00863	-0.0298514	2.26399	-0.0131853	0.98948	NA	0	1.80182	0	0	1.8672	0
ENSG00000231613.1&RP5-943J3.1	0.329676	0.961818	3.88936	0.247295	0.80468	NA	1.23121	0	0	0	0	0
ENSG00000272931.1&RP5-943J3.2	5.22483	-0.687788	0.84853	-0.810564	0.417616	NA	4.92484	2.70273	2.82694	1.23474	10.2696	4.53334
ENSG00000171492.14&LRRC8D	1241.34	-0.148706	0.12355	-1.20361	0.22874	1	1072.38	1107.22	957.39	1166.83	1208.08	1102.51
ENSG00000272672.1&RP11-302M6.5	3.12625	-0.923528	1.24931	-0.739228	0.459769	NA	1.23121	0	2.82694	0	3.73439	3.62667
ENSG00000252797.1&RN7SKP272	0.146284	0	4.40746	0	1	NA	0	0	0	0	0	0
ENSG00000228175.3&GEMIN8P4	17.4722	0.576589	0.447974	1.2871	0.198058	NA	18.4681	15.3155	20.7309	14.8168	10.2696	11.7867
ENSG00000162664.16&ZNF326	1018.37	-0.166519	0.146978	-1.13296	0.257232	1	700.558	845.054	845.254	874.194	872.914	938.401
ENSG00000229201.1&RP5-827O9.1	0.248578	0	4.40746	0	1	NA	0	0	0	0	0	0
ENSG00000143032.7&BARHL2	1.59605	-0.466458	1.36269	-0.342306	0.73212	NA	2.46242	1.80182	3.76925	3.70421	5.60159	1.81334
ENSG00000233593.7&RP4-665J23.1	121.992	0.331605	0.214933	1.54283	0.122872	1	118.196	96.3974	102.712	79.0232	70.9534	100.64
ENSG00000225446.2&RP4-665J23.2	1.05732	0.841523	2.14838	0.391701	0.695279	NA	0	0	1.88463	0	0.933598	0
ENSG00000272094.1&RP4-665J23.4	3.8852	0	1.83099	0	1	NA	0	0	0	0	0	0
ENSG00000232882.1&PHKA1P1	1.48051	2.68505	1.74546	1.53831	0.123973	NA	2.46242	3.60364	0.942313	1.23474	0	0
ENSG00000122482.20&ZNF644	3429.38	-0.136501	0.134521	-1.01472	0.310241	1	3284.87	3648.69	2799.61	3548.64	3951.92	3198.72
ENSG00000232393.1&RPL5P6	0.140271	0.961816	4.40746	0.218224	0.827254	NA	0	0.900911	0	0	0	0
ENSG00000162669.15&HFM1	21.1873	-0.319595	0.427988	-0.746738	0.455222	NA	9.84968	9.91002	16.9616	14.8168	17.7384	13.6
ENSG00000215873.2&FEN1P1	0.506877	-0.805123	2.53824	-0.317198	0.751094	NA	0	0.900911	0	0	0.933598	0.906668
ENSG00000097046.12&CDC7	980.737	-0.131933	0.13896	-0.94943	0.342402	1	943.107	917.127	728.408	948.278	1032.56	854.081
ENSG00000241318.3&WDR82P2	1.98978	1.88609	1.90821	0.988406	0.322954	NA	1.23121	0	0.942313	0	0	0
ENSG00000203914.4&HSP90B3P	0.369578	1.71051	4.33917	0.394203	0.693431	NA	0	1.80182	0	0	0	0
ENSG00000069702.10&TGFBR3	1234.48	-0.386793	0.133272	-2.90227	0.00370464	0.265408	284.409	285.589	292.117	391.412	337.029	399.84
ENSG00000239794.3&RN7SL653P	1.18878	0.961823	2.41577	0.398144	0.690524	NA	0	0.900911	0	0	0	0
ENSG00000172031.6&EPHX4	50.3747	0.430005	0.362417	1.18649	0.235428	1	36.9363	28.8291	20.7309	30.8684	13.0704	20.8534
ENSG00000230667.5&SETSIP	6.09147	1.12478	0.696089	1.61586	0.106125	NA	13.5433	10.8109	8.48081	3.70421	7.46878	3.62667
ENSG00000189195.9&BTBD8	18.6287	0.230942	0.4411	0.523559	0.600585	NA	11.0809	16.2164	19.7886	17.2863	9.33598	14.5067
ENSG00000224678.3&GAPDHP46	0.420201	2.90032e-05	3.23774	8.95783e-06	0.999993	NA	0	0	0.942313	0	0.933598	0
ENSG00000233401.1&PRKAR1AP	0.254088	0	4.40746	0	1	NA	0	0	0	0	0	0
ENSG00000069712.10&KIAA1107	78.3715	0.0630149	0.261347	0.241116	0.809465	1	78.7974	44.1446	65.0196	72.8495	55.0823	51.6801
ENSG00000203910.8&C1orf146	1.72852	-1.80363	2.00422	-0.899918	0.368164	NA	0	0.900911	0	0	1.8672	1.81334
ENSG00000174842.16&GLMN	340.432	0.03343	0.1553	0.21526	0.829564	1	275.791	284.688	281.751	275.346	299.685	248.427
ENSG00000122484.8&RPAP2	810.303	-0.152282	0.141614	-1.07533	0.282227	1	606.986	612.619	495.656	635.89	694.597	574.827
ENSG00000162676.11&GFI1	5.70374	0.64951	0.895956	0.724935	0.468492	NA	2.46242	8.1082	1.88463	3.70421	0.933598	3.62667
ENSG00000067208.14&EVI5	1654.45	-0.222163	0.161034	-1.3796	0.167709	1	1555.02	2209.93	1620.78	1999.04	2352.67	1933.02
ENSG00000223787.2&RP4-593M8.1	2.69412	0.531463	1.13642	0.467666	0.640024	NA	3.69363	0.900911	2.82694	1.23474	2.80079	0.906668
ENSG00000229992.1&HMGB3P9	6.19823	0.379984	0.886228	0.428766	0.668094	NA	3.69363	4.50455	4.71156	2.46947	5.60159	1.81334
ENSG00000201317.1&RNU4-59P	0.434701	-3.21479	3.33821	-0.963027	0.335534	NA	0	0	0	2.46947	0.933598	1.81334
ENSG00000225505.1&RP11-330C7.3	5.02481	0.706243	0.977524	0.722482	0.469998	NA	7.38726	4.50455	2.82694	1.23474	7.46878	0
ENSG00000234202.2&RP11-330C7.4	0.463908	0.961821	3.09656	0.310609	0.756098	NA	1.23121	0	0	0	0	0
ENSG00000223896.2&CCNJP2	3.61823	-0.422127	1.08464	-0.389187	0.697138	NA	2.46242	1.80182	1.88463	3.70421	0.933598	3.62667
ENSG00000122406.12&RPL5	12833.7	-0.0628542	0.0936462	-0.671188	0.502101	1	13373.4	14324.5	12993.5	14551.4	14688.3	13266.4
ENSG00000154511.11&FAM69A	333.539	-0.0300832	0.160307	-0.18766	0.851143	1	348.432	348.652	356.194	380.299	343.564	352.694
ENSG00000207523.1&SNORA66	10.2208	-0.102531	0.614357	-0.166891	0.867456	NA	8.61847	6.30637	8.48081	7.40842	7.46878	9.97334
ENSG00000207022.1&SNORA51	1.36423	0.711312	1.74291	0.408117	0.683187	NA	0	4.50455	0.942313	3.70421	0	0
ENSG00000229052.2&RP11-386I23.1	4.47786	-0.972271	0.944455	-1.02945	0.303267	NA	4.92484	0	3.76925	7.40842	3.73439	5.44001
ENSG00000143033.17&MTF2	1308.83	-0.398975	0.143669	-2.77705	0.00548555	0.329368	967.731	955.866	860.331	1171.77	1398.53	1098.88
ENSG00000117500.12&TMED5	2761.73	-0.129925	0.147706	-0.879619	0.379066	1	2707.43	2603.63	2302.07	2747.29	2874.55	2707.31
ENSG00000122483.17&CCDC18	586.468	-0.0771351	0.14343	-0.53779	0.590722	1	405.068	411.716	353.367	387.708	439.725	405.28
ENSG00000237003.1&RP4-612C19.1	2.54655	1.25363	1.31283	0.954908	0.339624	NA	2.46242	4.50455	2.82694	2.46947	0	1.81334
ENSG00000225297.1&RP4-612C19.2	1.10648	-0.130935	1.90049	-0.0688955	0.945073	NA	0	0	3.76925	2.46947	0.933598	0.906668
ENSG00000223745.7&RP4-717I23.3	73.4046	0.235276	0.267528	0.879445	0.37916	1	40.6299	70.271	49.9426	40.7463	50.4143	46.24
ENSG00000229567.1&RP4-717I23.2	2.74363	1.74298	1.40409	1.24136	0.214473	NA	2.46242	0.900911	3.76925	2.46947	0	0
ENSG00000117505.12&DR1	3041.42	-0.0906346	0.116421	-0.77851	0.436268	1	3314.42	3254.09	2956.03	3368.36	3572.88	3199.63
ENSG00000229635.1&RP4-713B5.2	0.684594	0.961823	2.43942	0.394284	0.693372	NA	0	0.900911	0	0	0	0
ENSG00000137942.16&FNBP1L	1887.12	-0.172263	0.160544	-1.07299	0.283275	1	822.448	748.657	705.792	927.288	815.964	822.347
ENSG00000212601.1&RNA5SP53	0.857588	-2.76933	2.25857	-1.22614	0.220145	NA	0	0	0	0	3.73439	0
ENSG00000137936.16&BCAR3	525.379	-0.186841	0.12239	-1.52661	0.126859	1	401.374	473.879	471.156	524.763	503.209	508.64
ENSG00000224093.5&RP5-1033H22.2	13.0388	-0.688083	0.622359	-1.10561	0.268897	NA	4.92484	4.50455	12.2501	6.17369	16.8048	11.7867
ENSG00000230439.2&RP11-488P3.1	3.6048	-0.0915964	1.01782	-0.0899923	0.928293	NA	3.69363	4.50455	6.59619	3.70421	9.33598	2.72
ENSG00000211575.2&MIR760	0.173298	0	4.40746	0	1	NA	0	0	0	0	0	0
ENSG00000260464.1&RP4-561L24.3	4.03916	-0.18043	0.96311	-0.187341	0.851394	NA	4.92484	3.60364	4.71156	3.70421	9.33598	1.81334
ENSG00000067334.13&DNTTIP2	2534.01	-0.182631	0.129075	-1.41491	0.157093	1	2296.21	2646.88	2174.86	2675.68	2841.87	2562.24
ENSG00000023909.9&GCLM	1800.92	-0.28935	0.169157	-1.71054	0.0871654	1	1859.13	2186.51	1753.64	2227.47	2681.29	2178.72
ENSG00000234099.1&MTND4P11	0.156346	-0.961758	4.40746	-0.218211	0.827264	NA	0	0	0	0	0	0.906668
ENSG00000235794.1&RP5-837O21.6	0.20579	-2.1124	4.34942	-0.485674	0.627198	NA	0	0	0	2.46947	0	0
ENSG00000198691.11&ABCA4	3.24568	0	1.89203	0	1	NA	0	0	0	0	0	0
ENSG00000137962.12&ARHGAP29	870.489	-0.663957	0.183005	-3.62808	0.000285533	0.0486525	98.4968	140.542	142.289	180.272	240.868	185.867
ENSG00000226835.2&RP11-148B18.1	0.843417	0	2.47966	0	1	NA	0	0	0	0	0	0
ENSG00000236098.1&RP11-148B18.4	0.799388	-0.533238	2.72329	-0.195807	0.844762	NA	0	0	1.88463	0	0	2.72
ENSG00000117528.11&ABCD3	1821.56	-0.0568536	0.142628	-0.398614	0.690178	1	1531.62	1634.25	1330.55	1519.96	1748.63	1408.05
ENSG00000117525.13&F3	127.903	-0.00886088	0.196298	-0.04514	0.963996	1	142.82	152.254	147.001	155.577	159.645	130.56
ENSG00000223675.1&RP11-86H7.6	0.3789	0	3.29234	0	1	NA	0	0	0	0	0	0
ENSG00000224081.8&LINC01057	104.434	-0.23151	0.61432	-0.376855	0.706281	1	6.15605	2.70273	2.82694	2.46947	3.73439	6.34667
ENSG00000232857.2&KATNBL1P2	0.646052	0.961822	2.66863	0.360418	0.718535	NA	0	0	0.942313	0	0	0
ENSG00000274778.1&AC093117.1	0.323193	0	3.44908	0	1	NA	0	0	0	0	0	0
ENSG00000263526.1&MIR378G	0.243003	-0.961759	4.27556	-0.224943	0.822023	NA	0	0	0	1.23474	0	0
ENSG00000143036.16&SLC44A3	87.3817	-0.188247	0.303388	-0.620485	0.534938	1	20.9306	19.82	19.7886	28.399	24.2735	17.2267
ENSG00000117519.15&CNN3	5029.72	-0.164589	0.141105	-1.16643	0.243441	1	3580.36	4286.53	3479.96	4058.58	4806.16	3854.24
ENSG00000235501.5&RP4-639F20.1	27.7173	0.547345	0.457476	1.19644	0.231524	NA	13.5433	22.5228	9.42313	12.3474	11.2032	8.16001
ENSG00000172339.9&ALG14	316.128	0.208982	0.128004	1.63262	0.102549	1	256.092	260.363	256.309	234.6	230.599	204.907
ENSG00000230427.1&RP11-313A24.1	3.59608	0.102127	0.916651	0.111414	0.911288	NA	8.61847	2.70273	3.76925	2.46947	4.66799	6.34667
ENSG00000152078.9&TMEM56	573.012	-0.137168	0.129867	-1.05622	0.290866	1	583.593	578.385	580.465	642.063	639.514	634.667
ENSG00000271092.5&TMEM56-RWDD3	10.0346	-0.655497	0.607769	-1.07853	0.280797	NA	7.38726	9.91002	2.82694	13.5821	11.2032	7.25334
ENSG00000231992.1&RP11-57H12.2	1.97305	-0.294248	1.39081	-0.211565	0.832446	NA	2.46242	0	1.88463	2.46947	0.933598	1.81334
ENSG00000206679.1&Y_RNA	0.940159	2.13018	2.07972	1.02426	0.305711	NA	0	0.900911	3.76925	0	0.933598	0
ENSG00000226026.5&RP11-57H12.3	3.44503	-0.574529	0.949597	-0.605024	0.545163	NA	3.69363	5.40546	1.88463	7.40842	2.80079	6.34667
ENSG00000122481.16&RWDD3	41.3192	-0.346046	0.302921	-1.14236	0.253303	1	36.9363	32.4328	32.0386	34.5726	47.6135	45.3334
ENSG00000228852.6&RP11-57H12.5	8.5062	0.207426	0.621034	0.334001	0.738379	NA	8.61847	9.91002	4.71156	6.17369	8.40238	5.44001
ENSG00000234422.1&UBE2WP1	0.157052	1.76419	4.37685	0.403074	0.686894	NA	0	0	1.88463	0	0	0
ENSG00000228502.1&EEF1A1P11	34.9296	0.0393166	0.329995	0.119143	0.905162	1	32.0115	43.2437	23.5578	38.2769	28.0079	30.8267
ENSG00000137970.7&RPL7P9	75.5971	-0.1392	0.209603	-0.664115	0.506616	1	83.7223	89.1902	81.9812	101.248	97.0942	83.4134
ENSG00000117569.18&PTBP2	672.681	-0.254758	0.154758	-1.64616	0.09973	1	470.322	490.095	430.637	579.092	591.901	489.6
ENSG00000188641.12&DPYD	687.171	0.0394259	0.178773	0.220537	0.825453	1	1354.33	1592.81	1212.76	1222.39	1654.34	1170.51
ENSG00000232878.3&DPYD-AS1	1.54	0.284837	1.87136	0.152209	0.879022	NA	0	4.50455	5.65388	0	5.60159	2.72
ENSG00000232542.1&DPYD-IT1	0.234126	-0.790569	4.37791	-0.180581	0.856696	NA	0	0	0.942313	0	1.8672	0
ENSG00000228057.1&SEC63P1	2.26742	1.14009	1.20229	0.948264	0.342995	NA	3.69363	6.30637	4.71156	0	4.66799	1.81334
ENSG00000226128.1&RPL26P9	0.966064	2.35013	2.00828	1.17022	0.241912	NA	2.46242	5.40546	1.88463	0	0.933598	0.906668
ENSG00000230718.1&RP11-272L13.2	0.181127	1.9444	4.36184	0.445776	0.655759	NA	1.23121	0	0.942313	0	0	0
ENSG00000235777.1&DPYD-AS2	1.54821	0.507877	1.73397	0.292899	0.769599	NA	2.46242	0	8.48081	1.23474	1.8672	4.53334
ENSG00000270911.1&RP11-272L13.4	2.07929	0.302213	1.18414	0.255217	0.798556	NA	7.38726	2.70273	3.76925	3.70421	4.66799	2.72
ENSG00000269998.1&RP11-272L13.3	0.41137	-1.88729	3.51867	-0.536364	0.591707	NA	0	0.900911	0	1.23474	2.80079	0
ENSG00000259946.1&RP11-490G2.2	0.687226	-0.305046	2.51907	-0.121095	0.903616	NA	0	1.80182	1.88463	0	0.933598	3.62667
ENSG00000225206.6&MIR137HG	38.976	-0.295968	0.292927	-1.01038	0.312312	1	66.4853	70.271	71.6158	86.4316	102.696	67.0934
ENSG00000233557.2&NFU1P2	0.177677	1.91872	4.36387	0.439684	0.660166	NA	1.23121	0.900911	0	0	0	0
ENSG00000226053.1&RP5-1070A16.1	2.95202	-0.0903398	1.08541	-0.0832314	0.933668	NA	2.46242	11.7118	2.82694	7.40842	4.66799	6.34667
ENSG00000280040.1&RP11-296E3.2	1.17728	1.69591	2.0375	0.832349	0.405212	NA	0	6.30637	2.82694	0	1.8672	0.906668
ENSG00000162627.16&SNX7	727.371	-0.0282094	0.131354	-0.214759	0.829955	1	1002.2	1115.33	950.793	1021.13	1138.99	969.228
ENSG00000117598.11&PLPPR5	1.30294	0.626576	1.51426	0.413783	0.679033	NA	4.92484	2.70273	1.88463	2.46947	0.933598	2.72
ENSG00000227034.1&RP11-234N17.1	5.26797	0.933346	0.842872	1.10734	0.268147	NA	7.38726	6.30637	1.88463	2.46947	2.80079	2.72
ENSG00000224445.3&RP11-413P11.1	0.228911	-2.30711	4.33666	-0.532003	0.594724	NA	0	0	0	0	0.933598	1.81334
ENSG00000099260.10&PALMD	0.38341	0.761689	3.27102	0.23286	0.81587	NA	0	1.80182	0	0	0	0.906668
ENSG00000156869.12&FRRS1	213.845	0.178356	0.188097	0.948213	0.343021	1	422.305	367.572	326.982	361.778	293.15	331.84
ENSG00000162688.15&AGL	976.776	0.0134082	0.14537	0.0922347	0.926512	1	1117.94	1237.85	1052.56	1149.54	1120.32	1107.95
ENSG00000228084.1&RP5-884G6.2	2.66882	0.0151422	1.38637	0.0109222	0.991285	NA	1.23121	4.50455	6.59619	4.93895	7.46878	0
ENSG00000117620.12&SLC35A3	969.072	-0.283281	0.132552	-2.13713	0.0325871	0.825081	1018.21	955.866	862.216	1060.64	1253.82	1133.33
ENSG00000212248.1&RNU6-750P	0.676157	0.996074	2.21571	0.449551	0.653034	NA	2.46242	1.80182	0	1.23474	0.933598	0
ENSG00000202259.1&RNU6-1318P	0.662492	-0.433456	2.29163	-0.189147	0.849978	NA	1.23121	0	0.942313	0	1.8672	0.906668
ENSG00000261254.2&RP4-714D9.5	27.0343	0.020338	0.355926	0.0571412	0.954433	NA	33.2427	33.3337	20.7309	24.6947	24.2735	36.2667
ENSG00000156875.13&HIAT1	1683.21	-0.0577096	0.114245	-0.505139	0.613461	1	1774.17	1639.66	1501.1	1836.05	1733.69	1545.87
ENSG00000241073.1&RP4-714D9.2	0.995173	-1.38543	2.04044	-0.678987	0.497146	NA	0	0.900911	0	0	0	2.72
ENSG00000156876.9&SASS6	833.872	-0.117587	0.149653	-0.785735	0.432023	1	792.899	771.179	647.369	827.274	856.109	715.361
ENSG00000226952.1&RP4-714D9.4	5.49316	0.30226	1.08421	0.278784	0.780411	NA	9.84968	0	1.88463	2.46947	6.53518	0
ENSG00000122435.9&TRMT13	425.507	0.0865882	0.145894	0.593502	0.552845	1	400.143	410.815	359.021	385.238	383.709	333.654
ENSG00000122477.12&LRRC39	12.9594	0.956744	0.631211	1.51573	0.129589	NA	8.61847	9.91002	11.3078	8.64316	4.66799	2.72
ENSG00000137992.14&DBT	642.675	0.000163873	0.145058	0.00112971	0.999099	1	613.142	563.069	549.368	609.96	573.229	542.187
ENSG00000271415.1&RPL23AP90	0.406556	-0.961763	3.20058	-0.300497	0.763798	NA	0	0	0	0	0	0.906668
ENSG00000225169.1&BRI3P1	0.408694	-0.961764	2.94345	-0.326747	0.743859	NA	0	0	0	0	0	0.906668
ENSG00000230287.3&RP11-305E17.4	1.84278	0.668156	1.27739	0.523065	0.600929	NA	3.69363	2.70273	1.88463	2.46947	2.80079	0
ENSG00000224616.1&RTCA-AS1	3.66226	0.282664	1.02939	0.274593	0.783629	NA	1.23121	7.20728	2.82694	6.17369	1.8672	1.81334
ENSG00000137996.12&RTCA	1200.48	-0.0666563	0.12215	-0.545692	0.585278	1	1072.38	1286.5	1143.03	1292.77	1226.75	1152.37
ENSG00000207750.1&MIR553	3.47641	0.69428	1.02372	0.67819	0.497651	NA	4.92484	3.60364	2.82694	1.23474	4.66799	0.906668
ENSG00000215871.2&RP5-837M10.1	0.290423	2.28571	4.33797	0.526909	0.598257	NA	0	2.70273	0	0	0	0
ENSG00000079335.18&CDC14A	189.737	-0.0927839	0.193909	-0.478491	0.6323	1	227.774	240.543	210.136	270.407	229.665	224.854
ENSG00000216067.1&AC104457.1	0.138337	0	4.40746	0	1	NA	0	0	0	0	0	0
ENSG00000234332.1&BCAS2P2	1.7077	1.70187	1.88095	0.904793	0.365575	NA	8.61847	0.900911	0	0	0.933598	1.81334
ENSG00000228086.1&RP5-837M10.4	0.489771	0.957547	2.55204	0.375209	0.707505	NA	1.23121	0	0.942313	0	0.933598	0
ENSG00000162692.10&VCAM1	0.25021	0	4.40746	0	1	NA	0	0	0	0	0	0
ENSG00000162694.13&EXTL2	680.162	-0.116089	0.151989	-0.763798	0.444988	1	731.339	718.026	604.022	774.18	767.417	683.627
ENSG00000162695.11&SLC30A7	2612.87	-0.134345	0.130707	-1.02784	0.304026	1	2601.55	2595.52	2383.11	2830.02	2925.9	2564.06
ENSG00000230946.3&HNRNPA1P68	5.55974	1.80645	0.878548	2.05618	0.0397653	NA	7.38726	6.30637	7.5385	2.46947	0.933598	2.72
ENSG00000117543.19&DPH5	556.257	0.0165028	0.128746	0.128182	0.898005	1	472.785	519.825	455.137	464.261	530.284	437.014
ENSG00000235795.1&RP11-421L21.2	7.70685	0.158574	0.678629	0.233668	0.815242	NA	4.92484	8.1082	8.48081	9.8779	2.80079	7.25334
ENSG00000233184.6&RP11-421L21.3	89.386	0.0147457	0.258432	0.0570583	0.954499	1	30.7802	42.3428	38.6348	28.399	44.8127	37.1734
ENSG00000170989.8&S1PR1	0.457924	1.13117	3.52081	0.321281	0.747998	NA	2.46242	0	0	1.23474	0	0
ENSG00000226715.2&RP11-411H5.1	0.277522	0	4.40746	0	1	NA	0	0	0	0	0	0
ENSG00000183298.5&RPSAP19	15.5763	0.080121	0.485873	0.164901	0.869022	NA	16.0057	12.6127	16.0193	12.3474	19.6056	9.97334
ENSG00000118733.16&OLFM3	1.19422	0	2.46243	0	1	NA	0	0	0	0	0	0
ENSG00000233359.1&RP11-202K23.1	0.150632	2.9003e-05	4.40746	6.58044e-06	0.999995	NA	0	0.900911	0	0	0	0.906668
ENSG00000060718.19&COL11A1	5.43352	0.527049	0.689709	0.764162	0.444771	NA	14.7745	10.8109	12.2501	8.64316	9.33598	8.16001
ENSG00000234257.1&SOD2P1	0.20579	-2.1124	4.34942	-0.485674	0.627198	NA	0	0	0	2.46947	0	0
ENSG00000230759.1&RP11-153F1.2	10.6957	0.276435	0.53576	0.515967	0.605877	NA	25.8554	21.6219	22.6155	25.9295	20.5392	11.7867
ENSG00000224613.6&RP11-153F1.1	2.68686	-0.335603	1.18927	-0.282193	0.777795	NA	8.61847	4.50455	0.942313	2.46947	11.2032	3.62667
ENSG00000222069.1&RN7SKP285	0.402962	-0.948226	2.87509	-0.329807	0.741546	NA	0	0	0.942313	1.23474	0	0.906668
ENSG00000185946.15&RNPC3	289.244	0.0554276	0.139384	0.397661	0.69088	1	291.797	347.751	327.925	277.816	319.29	333.654
ENSG00000240038.6&AMY2B	14.7801	0.936569	0.621815	1.50619	0.132019	NA	4.92484	7.20728	10.3654	2.46947	3.73439	5.44001
ENSG00000228347.1&FTLP17	0.431965	-0.961763	3.17662	-0.302763	0.76207	NA	0	0	0	1.23474	0	0
ENSG00000227850.1&SEPT2P1	0.317623	0.961818	3.94089	0.244061	0.807183	NA	1.23121	0	0	0	0	0
ENSG00000237897.2&RP11-90H3.2	0.774942	-0.814536	2.05467	-0.396432	0.691787	NA	0	2.70273	0	1.23474	1.8672	1.81334
ENSG00000232952.1&RP11-90H3.1	2.83725	0.483714	0.98213	0.492515	0.622355	NA	6.15605	2.70273	2.82694	3.70421	1.8672	2.72
ENSG00000198890.7&PRMT6	367.823	-0.0288577	0.164765	-0.175144	0.860966	1	345.97	427.032	385.406	424.75	386.509	373.547
ENSG00000162631.18&NTNG1	64.142	-0.729848	0.243004	-3.00344	0.00266947	0.206499	98.4968	108.109	81.9812	148.168	185.786	144.16
ENSG00000224550.1&RP11-270C12.3	6.10048	0.108637	0.741485	0.146513	0.883516	NA	6.15605	6.30637	11.3078	13.5821	4.66799	4.53334
ENSG00000134215.15&VAV3	84.0318	0.0804545	0.198331	0.405658	0.684994	1	142.82	132.434	108.366	113.596	128.836	118.773
ENSG00000085491.15&SLC25A24	2219.53	-0.0500795	0.125884	-0.397824	0.69076	1	2904.42	2973.91	2427.4	2923.86	3150.89	2524.16
ENSG00000280186.1&RP11-483I13.6	2.42267	-0.405335	1.1002	-0.368419	0.712561	NA	2.46242	7.20728	1.88463	7.40842	2.80079	5.44001
ENSG00000196427.13&NBPF4	5.99703	0.770291	0.72727	1.05915	0.28953	NA	23.393	11.7118	10.3654	9.8779	10.2696	6.34667
ENSG00000238122.1&RP11-483I13.2	0.177677	1.91872	4.36387	0.439684	0.660166	NA	1.23121	0.900911	0	0	0	0
ENSG00000241361.8&SLC25A24P1	21.1907	0.177884	0.37143	0.478916	0.631998	NA	52.942	41.4419	37.6925	37.0421	36.4103	42.6134
ENSG00000186086.16&NBPF6	1.47875	0.388238	1.27406	0.304724	0.760576	NA	2.46242	3.60364	1.88463	2.46947	1.8672	1.81334
ENSG00000243967.4&NBPF5P	0.156326	2.9003e-05	4.40746	6.58044e-06	0.999995	NA	0	0	0.942313	0	0.933598	0
ENSG00000238118.1&SLC25A24P2	3.06153	1.05966	1.33494	0.793791	0.427317	NA	14.7745	4.50455	5.65388	2.46947	9.33598	0
ENSG00000162636.15&FAM102B	1792.98	-0.262205	0.222311	-1.17945	0.23822	1	1351.87	1259.47	1198.62	1500.21	1546.97	1521.39
ENSG00000162639.15&HENMT1	104.238	-0.0474864	0.203435	-0.233423	0.815433	1	214.23	209.011	174.328	196.323	235.267	184.96
ENSG00000134186.11&PRPF38B	1436.23	-0.161096	0.130423	-1.23518	0.216763	1	1121.63	1434.25	1238.2	1358.21	1567.51	1319.2
ENSG00000143107.8&FNDC7	0.658443	1.14665	2.22035	0.516425	0.605557	NA	2.46242	0.900911	0.942313	0	0.933598	0.906668
ENSG00000116266.10&STXBP3	1089.56	-0.0802021	0.129488	-0.619381	0.535666	1	955.419	989.2	864.101	1003.84	1036.29	929.334
ENSG00000228076.2&RP11-475E11.2	2.87263	0.466358	1.19387	0.390627	0.696073	NA	1.23121	2.70273	2.82694	1.23474	2.80079	0.906668
ENSG00000162641.18&AKNAD1	8.01456	-0.238168	0.653814	-0.364274	0.715653	NA	13.5433	9.00911	4.71156	13.5821	6.53518	11.7867
ENSG00000203897.3&SPATA42	0.243449	-0.961759	4.27285	-0.225086	0.821912	NA	0	0	0	0	0.933598	0
ENSG00000121957.12&GPSM2	1256.02	-0.0757987	0.148121	-0.511734	0.608837	1	1685.53	1651.37	1378.6	1690.36	1673.01	1605.71
ENSG00000121940.15&CLCC1	752.732	-0.079024	0.107922	-0.732232	0.464027	1	789.205	889.199	748.196	807.518	907.457	847.734
ENSG00000085433.15&WDR47	640.178	-0.340426	0.115132	-2.95684	0.00310807	0.231892	721.489	777.486	686.946	945.809	950.403	873.121
ENSG00000237349.1&RP5-1065J22.2	0.447766	2.56158	3.05062	0.839691	0.401081	NA	2.46242	0.900911	0	0	0	0
ENSG00000244716.3&RP11-20O24.4	36.3911	-0.200942	0.344057	-0.584037	0.559196	1	34.4739	37.8382	27.3271	41.9811	44.8127	28.1067
ENSG00000228665.2&RP11-20O24.1	0.474591	0.154057	2.5025	0.061561	0.950912	NA	1.23121	0	0.942313	0	0.933598	0.906668
ENSG00000197780.9&TAF13	829.331	-0.250526	0.158506	-1.58055	0.113982	1	927.101	1040.55	827.35	1195.23	1135.25	996.428
ENSG00000273382.1&RP5-1065J22.8	5.766	-0.426543	0.797515	-0.53484	0.592761	NA	1.23121	9.00911	8.48081	12.3474	5.60159	8.16001
ENSG00000215717.5&TMEM167B	718.486	0.0798917	0.163623	0.488267	0.625361	1	728.876	872.982	744.427	697.627	829.968	692.694
ENSG00000251484.3&RP5-1065J22.4	11.4631	0.103139	0.546145	0.188849	0.850211	NA	8.61847	10.8109	10.3654	7.40842	10.2696	9.97334
ENSG00000179902.12&C1orf194	9.50527	0.224404	0.573635	0.391197	0.695652	NA	14.7745	18.0182	16.0193	12.3474	13.0704	16.32
ENSG00000116299.16&KIAA1324	8.07055	-0.237179	0.578704	-0.409846	0.681919	NA	11.0809	9.91002	15.077	16.0516	14.004	12.6933
ENSG00000031698.12&SARS	2593.4	-0.0288359	0.0875611	-0.329323	0.741911	1	2647.1	2427.05	2445.3	2578.13	2559.93	2530.51
ENSG00000143126.7&CELSR2	332.573	-0.113652	0.251462	-0.451965	0.651294	1	134.202	93.6947	172.443	123.474	125.102	183.147
ENSG00000134222.16&PSRC1	571.041	0.0757343	0.177945	0.425606	0.670395	1	498.64	415.32	545.599	458.088	455.596	470.56
ENSG00000221986.6&MYBPHL	2.17989	-0.257422	1.18188	-0.217808	0.827579	NA	1.23121	4.50455	0.942313	3.70421	0.933598	3.62667
ENSG00000134243.11&SORT1	7443.54	-0.152582	0.127329	-1.19832	0.230792	1	4112.24	5080.23	5243.03	5511.87	5022.76	5516.17
ENSG00000143106.12&PSMA5	2570.26	-0.0376548	0.0955493	-0.394088	0.693516	1	2339.3	2485.61	2413.26	2416.38	2638.35	2375.47
ENSG00000143028.8&SYPL2	12.9728	0.503182	0.504846	0.996704	0.318908	NA	30.7802	15.3155	27.3271	18.5211	13.0704	19.9467
ENSG00000162650.15&ATXN7L2	36.6899	-0.110284	0.338273	-0.326021	0.744408	1	34.4739	24.3246	31.0963	38.2769	25.2071	33.5467
ENSG00000174151.14&CYB561D1	158.838	0.205576	0.174489	1.17816	0.238734	1	190.837	220.723	220.501	181.506	168.981	198.56
ENSG00000181754.6&AMIGO1	29.8847	-0.331411	0.368183	-0.900125	0.368054	1	16.0057	18.0182	13.1924	20.9905	18.672	19.9467
ENSG00000156097.12&GPR61	7.83129	0.241721	0.697649	0.346479	0.728983	NA	9.84968	12.6127	6.59619	11.1126	5.60159	8.16001
ENSG00000065135.8&GNAI3	3954.63	-0.0968739	0.10743	-0.901742	0.367194	1	3895.55	3840.58	3403.63	3958.57	4246	3707.36
ENSG00000206832.1&RNU6V	1.18385	-0.833081	2.01547	-0.413343	0.679355	NA	0	0	0.942313	0	0.933598	0.906668
ENSG00000116337.15&AMPD2	259.163	0.251617	0.246276	1.02169	0.306928	1	315.19	230.633	340.175	242.009	220.329	281.067
ENSG00000235045.2&RPL7P8	0.404605	2.90032e-05	2.9231	9.92208e-06	0.999992	NA	0	0	0.942313	0	0.933598	0
ENSG00000168765.15&GSTM4	410.074	0.053215	0.162135	0.328215	0.742749	1	421.074	342.346	393.887	371.656	326.759	415.254
ENSG00000213366.12&GSTM2	25.7553	0.714194	0.724114	0.9863	0.323986	NA	4.92484	3.60364	4.71156	1.23474	3.73439	2.72
ENSG00000134202.10&GSTM3	139.66	-0.101873	0.279554	-0.364415	0.715548	1	20.9306	32.4328	36.7502	30.8684	29.8751	37.1734
ENSG00000261055.1&RP11-195M16.3	0.527872	0	3.10454	0	1	NA	0	0	0	0	0	0
ENSG00000184371.13&CSF1	136.786	0.482144	0.319844	1.50743	0.1317	1	139.127	122.524	168.674	102.483	84.9574	120.587
ENSG00000168710.17&AHCYL1	2785.77	-0.070996	0.102762	-0.690878	0.489642	1	2764.07	3035.17	3105.86	3297.98	2836.27	3225.02
ENSG00000143093.14&STRIP1	641.843	0.0668238	0.146745	0.455373	0.648841	1	476.478	372.076	487.176	417.341	407.049	448.8
ENSG00000258634.3&RP4-773N10.4	103.789	0.171382	0.217848	0.786705	0.431455	1	56.6356	58.5592	65.9619	49.3895	50.4143	60.7467
ENSG00000258673.1&LINC01397	0.372725	0	3.75716	0	1	NA	0	0	0	0	0	0
ENSG00000186150.4&UBL4B	0.388388	0	3.28153	0	1	NA	0	0	0	0	0	0
ENSG00000197106.6&SLC6A17	248.026	0.0656421	0.270572	0.242605	0.808312	1	116.965	85.5865	161.135	108.657	89.6254	148.693
ENSG00000227091.1&RP5-1028L10.1	1.35361	-0.961766	2.09239	-0.459649	0.645768	NA	0	0	0	0	0	0.906668
ENSG00000235526.1&RP5-1028L10.2	16.2974	-0.421682	0.520083	-0.810797	0.417482	NA	19.6994	18.9191	13.1924	32.1032	17.7384	19.9467
ENSG00000224965.1&KCNC4-AS1	0.957954	-2.54968	2.13064	-1.19667	0.231435	NA	1.23121	0	0	3.70421	1.8672	0.906668
ENSG00000116396.13&KCNC4	78.5731	-0.0581041	0.223668	-0.259778	0.795035	1	107.115	80.181	97.0582	90.1358	90.559	113.333
ENSG00000227963.1&RP5-1074L1.1	7.18671	-0.0568002	0.618156	-0.0918866	0.926788	NA	9.84968	9.91002	8.48081	4.93895	9.33598	14.5067
ENSG00000162775.14&RBM15	1057.15	-0.0109958	0.0922333	-0.119218	0.905103	1	943.107	956.767	932.889	927.288	950.403	975.574
ENSG00000224699.8&LAMTOR5-AS1	84.35	0.137093	0.253329	0.541166	0.588393	1	78.7974	85.5865	76.3273	56.7979	73.7542	87.0401
ENSG00000168679.17&SLC16A4	254.085	0.02502	0.212525	0.117727	0.906284	1	196.994	272.976	245.944	240.774	239.001	225.76
ENSG00000273373.1&RP5-1074L1.4	85.7052	-0.0297378	0.230028	-0.129279	0.897137	1	73.8726	86.4874	88.5774	83.9621	76.555	94.2934
ENSG00000134248.13&LAMTOR5	1152.12	-0.214417	0.137699	-1.55714	0.119436	1	917.251	1106.32	898.024	1089.04	1220.21	1081.65
ENSG00000143125.5&PROK1	0.149827	0	4.40746	0	1	NA	0	0	0	0	0	0
ENSG00000143105.6&KCNA10	0.240563	0	4.27858	0	1	NA	0	0	0	0	0	0
ENSG00000177301.13&KCNA2	52.9071	0	1.69951	0	1	1	0	0	0	0	0	0
ENSG00000237415.2&NRBF2P3	0.608694	2.93619	2.54043	1.15578	0.247769	NA	2.46242	0	1.88463	0	0	0
ENSG00000143119.12&CD53	0.677869	1.78794	2.58416	0.691884	0.48901	NA	0	0	1.88463	0	0	0
ENSG00000261654.1&RP11-96K19.4	16.1444	-0.802607	0.612017	-1.31141	0.189718	NA	2.46242	18.0182	7.5385	11.1126	25.2071	13.6
ENSG00000232811.1&RP11-96K19.2	15.0277	0.198339	0.523966	0.378534	0.705034	NA	9.84968	11.7118	9.42313	8.64316	8.40238	9.97334
ENSG00000121931.15&LRIF1	692.453	-0.219152	0.157965	-1.38734	0.165338	1	558.969	456.762	409.906	567.979	594.702	494.134
ENSG00000273010.1&RP11-96K19.5	3.80827	-0.520232	1.02854	-0.505796	0.613	NA	1.23121	2.70273	2.82694	2.46947	2.80079	4.53334
ENSG00000156171.14&DRAM2	552.234	0.0649969	0.13932	0.46653	0.640836	1	605.755	527.033	507.906	574.153	524.682	469.654
ENSG00000134255.13&CEPT1	821.473	-0.0148688	0.148928	-0.0998393	0.920472	1	683.321	751.359	681.292	728.495	750.613	660.054
ENSG00000162777.16&DENND2D	544.713	-0.00524842	0.540631	-0.00970795	0.992254	1	3.69363	6.30637	5.65388	6.17369	4.66799	5.44001
ENSG00000064886.13&CHI3L2	9.75421	-0.961766	1.73657	-0.553831	0.579695	NA	0	0	0	0	0.933598	0
ENSG00000236040.1&CHIAP1	4.56815	2.90033e-05	1.77835	1.63091e-05	0.999987	NA	0	0	0.942313	0	0.933598	0
ENSG00000173947.13&PIFO	6.82258	-1.01388	1.40425	-0.722007	0.47029	NA	0	0	1.88463	1.23474	2.80079	0
ENSG00000236012.2&HIGD1AP12	0.254006	-2.44278	4.32871	-0.56432	0.572536	NA	0	0	0	1.23474	0	1.81334
ENSG00000085465.12&OVGP1	10.6602	-0.33939	0.638492	-0.53155	0.595038	NA	4.92484	8.1082	5.65388	6.17369	11.2032	6.34667
ENSG00000260948.1&RP11-552M11.8	5.66051	0.102832	0.772239	0.13316	0.894067	NA	9.84968	17.1173	3.76925	12.3474	8.40238	8.16001
ENSG00000233337.1&UBE2FP3	8.83682	0.451048	0.690616	0.653109	0.513686	NA	8.61847	10.8109	12.2501	8.64316	8.40238	6.34667
ENSG00000243960.1&RP11-552M11.4	13.0953	0.0355236	0.58474	0.0607511	0.951557	NA	9.84968	12.6127	8.48081	17.2863	8.40238	5.44001
ENSG00000116455.13&WDR77	751.627	0.0213222	0.108623	0.196295	0.844379	1	682.09	584.691	649.253	640.829	604.038	641.014
ENSG00000199890.1&Y_RNA	3.77631	1.24491	1.0812	1.15141	0.249564	NA	2.46242	7.20728	2.82694	4.93895	0	0.906668
ENSG00000116459.10&ATP5F1	5601.68	-0.0171118	0.0875413	-0.195471	0.845024	1	5683.26	5137.89	5043.26	5548.91	5342.98	5159.85
ENSG00000143110.11&C1orf162	6.87527	0.732783	0.717971	1.02063	0.30743	NA	7.38726	7.20728	5.65388	4.93895	2.80079	4.53334
ENSG00000121933.17&TMIGD3	3.69385	0.961824	1.82093	0.528204	0.597358	NA	0	0.900911	0	0	0	0
ENSG00000116473.14&RAP1A	395.851	-0.352057	0.166706	-2.11184	0.0346998	0.856223	232.699	294.598	217.674	339.553	323.025	291.04
ENSG00000231346.5&LINC01160	0.742695	-1.66027	2.22796	-0.745196	0.456153	NA	0	0	1.88463	2.46947	1.8672	1.81334
ENSG00000215867.4&KRT18P57	2.84258	-0.108997	1.51568	-0.071913	0.942671	NA	0	0.900911	1.88463	2.46947	0.933598	0
ENSG00000201028.1&RNU6-151P	1.07784	0.766733	1.6525	0.463982	0.64266	NA	1.23121	2.70273	0.942313	0	1.8672	0.906668
ENSG00000197852.9&FAM212B	100.938	0.572568	0.29902	1.91481	0.0555161	1	32.0115	36.0364	45.231	18.5211	27.0743	29.92
ENSG00000227811.2&FAM212B-AS1	1.5377	-0.923787	1.92655	-0.479504	0.63158	NA	1.23121	0	0	1.23474	0.933598	0
ENSG00000064703.11&DDX20	1435.68	-0.162511	0.136713	-1.1887	0.234558	1	1178.27	1361.28	1069.52	1392.78	1418.14	1230.35
ENSG00000171385.9&KCND3	28.7107	0.183541	0.32964	0.556792	0.577669	1	57.8669	60.361	48.0579	35.8074	56.9495	52.5867
ENSG00000237556.1&KCND3-AS1	0.232128	2.32556	4.33552	0.536396	0.591685	NA	0	0.900911	1.88463	0	0	0
ENSG00000231437.3&RP11-88H9.2	0.258494	-2.46654	4.32739	-0.569984	0.568688	NA	0	0	0	1.23474	1.8672	0
ENSG00000143079.14&CTTNBP2NL	542.402	-0.143812	0.121782	-1.1809	0.237643	1	509.721	608.115	505.08	597.613	629.245	568.481
ENSG00000134245.17&WNT2B	30.2244	0.319806	0.368728	0.867324	0.385764	1	29.549	22.5228	22.6155	19.7558	22.4063	17.2267
ENSG00000273483.1&RP4-671G15.2	1.85436	0.612838	1.59937	0.383175	0.70159	NA	2.46242	0.900911	0	1.23474	0.933598	0
ENSG00000007341.18&ST7L	362.38	0.0380771	0.127019	0.299774	0.76435	1	281.947	300.904	283.636	286.459	289.415	269.28
ENSG00000116489.12&CAPZA1	6008.23	-0.0596855	0.133922	-0.445674	0.655833	1	4892.83	5823.49	4584.35	5299.49	5820.98	4828
ENSG00000235299.2&MRPL53P1	4.84359	0.392731	0.837234	0.469082	0.639011	NA	3.69363	3.60364	7.5385	6.17369	4.66799	0.906668
ENSG00000252750.1&RNU7-70P	1.95094	3.09659	1.81471	1.70639	0.0879363	NA	0	1.80182	2.82694	0	0	0
ENSG00000155363.18&MOV10	506.882	0.166068	0.197967	0.838866	0.401544	1	418.611	393.698	523.926	404.994	359.435	427.04
ENSG00000225075.1&RP11-426L16.3	5.50452	1.00407	0.914065	1.09846	0.272003	NA	3.69363	5.40546	4.71156	1.23474	3.73439	1.81334
ENSG00000155366.16&RHOC	794.015	-0.112506	0.172948	-0.650522	0.515355	1	815.061	838.748	852.793	853.204	987.746	868.588
ENSG00000155367.15&PPM1J	3.31522	-1.42446	1.23623	-1.15226	0.249214	NA	1.23121	0	2.82694	2.46947	3.73439	4.53334
ENSG00000261595.1&RP11-426L16.9	0.485652	1.72844	3.42916	0.504042	0.614232	NA	3.69363	0	0	0	0	0.906668
ENSG00000184599.13&FAM19A3	10.8307	0.146658	0.642617	0.228221	0.819475	NA	4.92484	7.20728	6.59619	6.17369	3.73439	7.25334
ENSG00000215866.7&LINC01356	11.2851	0.961824	1.71414	0.561111	0.574722	NA	0	0	0.942313	0	0	0
ENSG00000224167.1&RP3-522D1.1	5.03083	0	1.84156	0	1	NA	0	0	0	0	0	0
ENSG00000228040.1&RP3-522D1.2	0.150469	-0.961758	4.40746	-0.218211	0.827264	NA	0	0	0	0	0	0.906668
ENSG00000155380.11&SLC16A1	5172.34	-0.0643022	0.115682	-0.555854	0.578311	1	3948.49	3822.56	3596.81	4105.5	4036.88	3743.63
ENSG00000229020.4&AKR7A2P1	5.79696	-0.757311	0.893825	-0.84727	0.396845	NA	2.46242	1.80182	2.82694	2.46947	7.46878	1.81334
ENSG00000226419.7&SLC16A1-AS1	188.801	-0.0976855	0.148853	-0.656256	0.511659	1	172.369	173.876	175.27	174.098	202.591	180.427
ENSG00000238198.1&RP11-31F15.2	14.227	-0.286425	0.48489	-0.590701	0.554721	NA	7.38726	11.7118	11.3078	16.0516	10.2696	11.7867
ENSG00000198799.11&LRIG2	596.97	0.0527351	0.1422	0.370851	0.710748	1	481.403	518.925	480.579	470.435	479.869	477.814
ENSG00000281918.1&Metazoa_SRP	2.30935	-0.803191	1.37115	-0.585778	0.558024	NA	1.23121	1.80182	0	3.70421	0.933598	0.906668
ENSG00000081026.18&MAGI3	518.674	0.0559401	0.111356	0.502354	0.615418	1	610.68	650.457	559.734	603.787	579.764	569.387
ENSG00000232499.2&RP11-512F24.1	2.51652	2.4391	1.64032	1.48697	0.137023	NA	1.23121	2.70273	1.88463	1.23474	0	0
ENSG00000238256.1&MTND5P20	0.337146	0.806403	3.8307	0.210511	0.833269	NA	0	0	1.88463	0	0.933598	0
ENSG00000116793.15&PHTF1	811.276	-0.00659099	0.108786	-0.0605868	0.951688	1	939.413	945.956	849.966	911.236	967.207	868.588
ENSG00000232450.1&RP4-730K3.3	8.91668	-0.67164	0.622728	-1.07854	0.280791	NA	4.92484	5.40546	16.9616	13.5821	15.8712	14.5067
ENSG00000081019.13&RSBN1	699.757	0.175638	0.115761	1.51725	0.129204	1	796.593	823.432	701.081	695.157	723.538	636.481
ENSG00000231128.5&RP5-1073O3.2	1.06584	1.08151	2.22085	0.486979	0.626273	NA	3.69363	0.900911	0	1.23474	0.933598	0
ENSG00000134242.15&PTPN22	1.16024	0.644425	1.78721	0.360575	0.718417	NA	1.23121	0.900911	0.942313	0	0.933598	0.906668
ENSG00000226167.1&AP4B1-AS1	9.28235	0.98527	0.692633	1.4225	0.154882	NA	4.92484	13.5137	13.1924	6.17369	8.40238	1.81334
ENSG00000188761.11&BCL2L15	2.78585	0.392085	0.955401	0.410388	0.681522	NA	3.69363	4.50455	3.76925	3.70421	3.73439	1.81334
ENSG00000134262.12&AP4B1	266.311	0.0342375	0.152459	0.224568	0.822316	1	188.375	234.237	245.001	212.375	228.731	213.067
ENSG00000118655.4&DCLRE1B	551.353	-0.0895306	0.102888	-0.870172	0.384206	1	574.975	542.348	522.983	559.336	605.905	576.641
ENSG00000235527.6&HIPK1-AS1	5.13226	-1.15765	0.817759	-1.41564	0.156882	NA	1.23121	6.30637	2.82694	12.3474	7.46878	4.53334
ENSG00000163349.21&HIPK1	2135.07	-0.266967	0.131376	-2.03209	0.0421446	0.922573	1694.14	2168.49	1951.53	2350.94	2353.6	2295.68
ENSG00000116774.11&OLFML3	142.058	-0.151907	0.6436	-0.236026	0.813412	1	57.8669	31.5319	34.8656	72.8495	34.5431	30.8267
ENSG00000282048.1&RP4-590F24.2	0.348734	0	3.40102	0	1	NA	0	0	0	0	0	0
ENSG00000134207.14&SYT6	9.15781	-1.53244	1.29381	-1.18444	0.236238	NA	2.46242	0	0	1.23474	1.8672	2.72
ENSG00000197323.10&TRIM33	4422.34	-0.0500818	0.109812	-0.456069	0.64834	1	3325.5	3201.84	3078.53	3485.66	3206.91	3253.12
ENSG00000226984.1&RP4-591B8.2	5.00019	1.18032	1.11189	1.06155	0.288442	NA	0	2.70273	8.48081	2.46947	0	2.72
ENSG00000225650.2&EIF2S2P5	3.39411	1.18952	1.29463	0.91881	0.358195	NA	0	4.50455	1.88463	0	1.8672	0.906668
ENSG00000201114.1&Y_RNA	1.41927	2.01189	1.98614	1.01296	0.311077	NA	3.69363	0.900911	0	1.23474	0	0
ENSG00000236480.1&PKMP1	0.988972	-0.411222	1.79515	-0.229074	0.818812	NA	0	1.80182	0.942313	0	1.8672	1.81334
ENSG00000116752.5&BCAS2	1189.23	0.039978	0.122478	0.32641	0.744114	1	1196.74	1132.44	1018.64	1093.98	1177.27	983.734
ENSG00000175984.14&DENND2C	89.2618	-0.302431	0.264227	-1.14459	0.25238	1	113.271	102.704	86.6928	133.352	134.438	105.173
ENSG00000116748.19&AMPD1	0.552645	0.961821	2.96076	0.324857	0.74529	NA	1.23121	0	0	0	0	0
ENSG00000213281.4&NRAS	5391.01	-0.309773	0.125081	-2.47658	0.0132647	0.548374	4146.71	4091.94	3677.85	4837.7	5271.09	4660.27
ENSG00000009307.15&CSDE1	16707	-0.114433	0.114309	-1.00109	0.316784	1	13735.4	14812.8	12276.4	14992.2	15386.6	13816.7
ENSG00000201900.1&RNY1P13	5.75535	0.542626	0.78772	0.688856	0.490914	NA	9.84968	6.30637	4.71156	4.93895	5.60159	3.62667
ENSG00000052723.11&SIKE1	1435.29	-0.101643	0.135827	-0.748325	0.454264	1	1406.04	1480.2	1193.91	1438.47	1583.38	1355.47
ENSG00000134198.9&TSPAN2	17.0757	0.0502301	0.488319	0.102863	0.918072	NA	18.4681	48.6492	36.7502	30.8684	43.8791	26.2934
ENSG00000228035.1&RP4-663N10.1	0.385237	-1.76867	3.55467	-0.497561	0.618793	NA	0	0	0.942313	0	1.8672	1.81334
ENSG00000134259.3&NGF	0.205496	2.9003e-05	4.40746	6.58044e-06	0.999995	NA	1.23121	0	0	1.23474	0	0
ENSG00000173218.14&VANGL1	3582.31	-0.248013	0.100768	-2.46121	0.0138467	0.565028	2817.01	2782.91	2769.46	3391.82	3268.53	3279.42
ENSG00000118729.11&CASQ2	74.6832	0.279858	0.696784	0.401642	0.687948	1	3.69363	4.50455	2.82694	4.93895	2.80079	1.81334
ENSG00000177551.5&NHLH2	4.4393	0.961824	1.8233	0.527518	0.597834	NA	1.23121	0	0	0	0	0
ENSG00000214204.4&HNRNPA1P43	0.319283	0	3.87574	0	1	NA	0	0	0	0	0	0
ENSG00000228127.2&RP11-12L8.1	0.831413	-1.47606	2.16987	-0.680252	0.496345	NA	0	0.900911	0	1.23474	0	1.81334
ENSG00000163393.12&SLC22A15	305.813	-0.0237604	0.130161	-0.182547	0.855154	1	275.791	302.706	272.328	277.816	302.486	284.694
ENSG00000237993.1&RP11-159M11.2	3.07354	0.174228	1.07245	0.162458	0.870945	NA	4.92484	2.70273	0.942313	4.93895	1.8672	0.906668
ENSG00000173212.4&MAB21L3	5.25965	-0.301983	1.06744	-0.282902	0.777252	NA	0	0.900911	3.76925	2.46947	2.80079	0.906668
ENSG00000235933.1&RP5-1185H19.2	0.287309	0	4.40746	0	1	NA	0	0	0	0	0	0
ENSG00000163399.15&ATP1A1	13093.5	-0.276657	0.157225	-1.75963	0.0784712	1	7474.67	11733.5	11339.8	12605.4	11886.6	12519.3
ENSG00000203865.9&ATP1A1-AS1	53.4128	0.285091	0.276781	1.03002	0.303	1	48.0172	42.3428	58.4234	44.4505	36.4103	41.7067
ENSG00000212385.1&RNU6-817P	4.69559	0.116739	0.792407	0.147321	0.882878	NA	7.38726	5.40546	3.76925	4.93895	5.60159	4.53334
ENSG00000233154.5&RP4-655J12.4	19.4982	0.505357	0.456855	1.10616	0.268656	NA	22.1618	20.7209	26.3848	7.40842	17.7384	22.6667
ENSG00000230381.2&RP4-655J12.5	2.93272	0.353424	1.2323	0.286802	0.774264	NA	1.23121	1.80182	1.88463	0	0.933598	2.72
ENSG00000200547.1&Y_RNA	0.469062	-0.803405	2.58436	-0.310871	0.755898	NA	0	0.900911	0	0	0.933598	0.906668
ENSG00000224950.2&RP5-1086K13.1	181.262	0.198288	0.185069	1.07143	0.283978	1	249.936	201.804	317.559	237.07	212.86	221.227
ENSG00000116815.15&CD58	364.558	-0.213733	0.150674	-1.41851	0.156042	1	417.38	420.725	362.79	466.731	458.397	466.934
ENSG00000177173.5&NAP1L4P1	34.5189	0.0365302	0.300051	0.121747	0.9031	1	44.3235	47.7483	42.4041	45.6853	51.3479	34.4534
ENSG00000264419.1&MIR548AC	1.65762	-0.403136	1.32705	-0.303783	0.761293	NA	1.23121	2.70273	3.76925	4.93895	1.8672	3.62667
ENSG00000143061.17&IGSF3	3574.9	-0.0697638	0.0697293	-1.00049	0.317071	1	4028.52	4054.1	4001.06	4336.4	4203.99	4144.38
ENSG00000238532.1&AL355794.1	1.11541	0.689167	2.05499	0.335363	0.737351	NA	1.23121	0	1.88463	0	0	1.81334
ENSG00000211543.2&MIR320B1	0.140751	-0.961758	4.40746	-0.218211	0.827264	NA	0	0	0	0	0	0.906668
ENSG00000203864.3&C1orf137	1.09921	0	2.35496	0	1	NA	0	0	0	0	0	0
ENSG00000272715.1&RP4-753F5.1	0.774771	1.484	2.08118	0.71306	0.475809	NA	1.23121	0.900911	0.942313	0	0	0.906668
ENSG00000134247.9&PTGFRN	2542.17	0.104717	0.0880181	1.18972	0.234156	1	1971.17	1767.59	1747.05	1800.25	1652.47	1648.32
ENSG00000252510.1&RNA5SP55	0.173298	0	4.40746	0	1	NA	0	0	0	0	0	0
ENSG00000134256.12&CD101	19.0945	0.472609	0.444012	1.0644	0.287145	NA	13.5433	16.2164	15.077	13.5821	12.1368	7.25334
ENSG00000236137.1&RP11-27K13.3	5.35052	0.250187	0.741412	0.337447	0.73578	NA	6.15605	7.20728	7.5385	2.46947	10.2696	4.53334
ENSG00000116830.11&TTF2	2788.57	-0.0305921	0.0757126	-0.404056	0.686172	1	2733.29	2536.06	2588.53	2689.26	2676.62	2657.44
ENSG00000215930.1&MIR942	1.69083	-1.29875	1.77424	-0.732002	0.464168	NA	0	1.80182	0	0	0.933598	3.62667
ENSG00000134253.9&TRIM45	119.899	-0.0093231	0.172431	-0.0540687	0.95688	1	121.89	127.028	138.52	133.352	130.704	126.933
ENSG00000134258.16&VTCN1	0.836615	0.558866	1.97294	0.283266	0.776973	NA	1.23121	0	1.88463	1.23474	0.933598	0
ENSG00000271427.1&RP11-188D8.1	3.08858	-0.574945	0.98211	-0.585418	0.558267	NA	4.92484	1.80182	1.88463	6.17369	3.73439	2.72
ENSG00000198162.12&MAN1A2	2839.91	-0.0493689	0.137483	-0.35909	0.719528	1	3691.17	3978.42	3237.79	3696.8	4160.11	3429.92
ENSG00000279513.1&RP4-675C20.4	2.55334	-0.194582	1.15466	-0.168519	0.866175	NA	1.23121	1.80182	5.65388	3.70421	2.80079	3.62667
ENSG00000226755.2&VPS25P1	0.424395	-0.961761	3.5933	-0.267654	0.788966	NA	0	0	0	0	0.933598	0
ENSG00000236866.5&AL157902.3	0.429653	1.71811	3.58756	0.478908	0.632004	NA	0	1.80182	0	0	0	0
ENSG00000183508.4&FAM46C	34.7149	-0.0479786	0.376446	-0.127451	0.898583	1	12.3121	17.1173	19.7886	19.7558	17.7384	14.5067
ENSG00000228217.1&PNRC2P1	3.58189	-1.01271	1.06301	-0.952682	0.340751	NA	2.46242	3.60364	0	4.93895	2.80079	4.53334
ENSG00000196505.10&GDAP2	1470.62	-0.0892553	0.105843	-0.843282	0.399071	1	1897.29	1917.14	1698.99	1887.91	2055.78	1919.42
ENSG00000065183.15&WDR3	3717.89	-0.0960489	0.114905	-0.835896	0.403213	1	3346.43	3400.04	3017.28	3594.32	3629.83	3212.32
ENSG00000155761.13&SPAG17	6.68612	0.867134	0.770454	1.12548	0.260384	NA	2.46242	11.7118	8.48081	1.23474	7.46878	3.62667
ENSG00000226126.2&PSMC1P12	0.972605	-0.123704	2.09429	-0.0590673	0.952898	NA	1.23121	0.900911	0	2.46947	0	0
ENSG00000092607.13&TBX15	0.378193	0.96182	3.30383	0.291123	0.770957	NA	1.23121	0	0	0	0	0
ENSG00000116874.11&WARS2	380.312	-0.12028	0.138046	-0.8713	0.38359	1	333.658	351.355	299.655	364.248	386.509	320.054
ENSG00000224238.2&WARS2-IT1	2.22048	0.387789	1.46546	0.264618	0.791304	NA	2.46242	1.80182	0	2.46947	0	0.906668
ENSG00000223575.2&RBMX2P3	1.04728	0.961823	2.16333	0.444604	0.656606	NA	0	0	0.942313	0	0	0
ENSG00000236804.1&RPS3AP12	0.936152	0.412437	1.91979	0.214834	0.829897	NA	0	1.80182	1.88463	0	0.933598	1.81334
ENSG00000231365.5&RP11-418J17.1	148.301	0.12341	0.183999	0.670713	0.502403	1	160.057	185.588	147.943	150.638	164.313	138.72
ENSG00000227056.2&RPL6P2	1.32712	0.823895	1.9758	0.416992	0.676684	NA	0	1.80182	0	1.23474	0	0
ENSG00000227712.1&RP11-418J17.3	2.44913	0	2.06019	0	1	NA	0	0	0	0	0	0
ENSG00000232650.5&RP5-834N19.1	2.7541	0	2.05224	0	1	NA	0	0	0	0	0	0
ENSG00000194297.2&RNU1-75P	0.516712	0	3.43461	0	1	NA	0	0	0	0	0	0
ENSG00000116882.14&HAO2	0.838492	0	3.11455	0	1	NA	0	0	0	0	0	0
ENSG00000203859.9&HSD3B2	0.503824	-0.961762	3.49975	-0.274809	0.783463	NA	0	0	0	0	0	0.906668
ENSG00000232780.2&GAPDHP74	0.503586	-0.961763	2.98746	-0.321934	0.747503	NA	0	0	0	0	0.933598	0
ENSG00000203858.3&HSD3BP2	0.376603	0	3.7483	0	1	NA	0	0	0	0	0	0
ENSG00000235595.1&GAPDHP23	0.71647	-0.961765	2.29712	-0.418682	0.675448	NA	0	0	0	0	0.933598	0
ENSG00000187481.2&HSD3BP1	0.155704	0	4.40746	0	1	NA	0	0	0	0	0	0
ENSG00000229570.2&GAPDHP58	0.704466	-0.961765	2.4323	-0.395413	0.692538	NA	0	0	0	1.23474	0	0
ENSG00000203857.9&HSD3B1	0.882926	1.91265	2.36402	0.809068	0.418476	NA	1.23121	0	0.942313	0	0	0
ENSG00000226443.3&GAPDHP32	3.37411	-0.223718	1.07538	-0.208036	0.835201	NA	1.23121	4.50455	1.88463	3.70421	1.8672	3.62667
ENSG00000249798.1&HSD3BP3	3.33579	-1.00554	1.07758	-0.933154	0.350741	NA	0	2.70273	1.88463	1.23474	4.66799	3.62667
ENSG00000239873.2&GAPDHP27	4.09939	1.19932	0.851946	1.40774	0.159209	NA	6.15605	9.00911	5.65388	3.70421	1.8672	3.62667
ENSG00000203855.7&HSD3BP4	9.60174	-0.448805	0.644629	-0.696223	0.486289	NA	2.46242	13.5137	8.48081	6.17369	16.8048	10.88
ENSG00000240244.3&GAPDHP33	16.8802	0.250737	0.451568	0.555258	0.578718	NA	14.7745	18.9191	17.9039	17.2863	14.004	12.6933
ENSG00000260941.1&LINC00622	151.023	-0.0141771	0.221489	-0.0640083	0.948964	1	171.138	190.993	129.097	156.812	174.583	164.107
ENSG00000198857.3&HSD3BP5	282.383	0.0810293	0.196754	0.41183	0.680464	1	300.415	414.419	303.425	295.102	341.697	326.4
ENSG00000143067.4&ZNF697	3015.07	-0.0437071	0.119986	-0.364267	0.715658	1	2090.59	2404.53	2057.07	2192.89	2369.47	2192.32
ENSG00000092621.11&PHGDH	384.324	0.260326	0.904047	0.287957	0.77338	1	1.23121	3.60364	0.942313	1.23474	2.80079	0.906668
ENSG00000261662.1&RP5-1042I8.7	27.3754	-0.1186	0.370466	-0.320136	0.748865	NA	25.8554	18.9191	30.154	30.8684	29.8751	20.8534
ENSG00000134250.17&NOTCH2	7890.11	-0.0755093	0.070753	-1.06722	0.285871	1	5007.33	4607.26	4581.52	5069.83	4866.85	5018.4
ENSG00000265808.3&SEC22B	1663.09	0.0289937	0.126483	0.229229	0.818691	1	1631.35	1818.94	1535.97	1724.93	1612.32	1552.21
ENSG00000274642.1&CH17-472G23.1	1.59167	-0.0525125	1.63825	-0.032054	0.974429	NA	1.23121	0.900911	6.59619	3.70421	0	5.44001
ENSG00000223804.5&CH17-472G23.2	11.606	-0.414929	0.676692	-0.613172	0.539762	NA	12.3121	10.8109	10.3654	16.0516	15.8712	12.6933
ENSG00000273727.1&U1	3.9129	0	1.81627	0	1	NA	0	0	0	0	0	0
ENSG00000270392.2&PFN1P2	28.3606	0.172023	0.395732	0.434695	0.663784	1	17.2369	16.2164	19.7886	16.0516	15.8712	15.4133
ENSG00000270231.3&NBPF8	447.389	-0.0466791	0.127724	-0.36547	0.714761	1	318.883	337.841	358.079	338.318	365.037	345.44
ENSG00000275131.1&CH17-472G23.4	100.102	-0.0523741	0.241444	-0.216921	0.82827	1	57.8669	54.0546	55.5964	61.7369	52.2815	59.8401
ENSG00000278882.1&AC253572.1	30.2318	0.320548	0.475889	0.673576	0.500581	1	16.0057	15.3155	11.3078	8.64316	19.6056	5.44001
ENSG00000273136.5&NBPF26	142.027	-0.304223	0.219752	-1.38439	0.166238	1	49.2484	81.082	68.7888	70.38	101.762	75.2534
ENSG00000275538.1&RNVU1-19	120.135	-0.00984542	0.276998	-0.0355433	0.971647	1	56.6356	54.9555	55.5964	69.1453	53.2151	47.1467
ENSG00000281741.1&AC241377.2	0.574566	1.48563	2.23162	0.665718	0.505591	NA	1.23121	0.900911	0.942313	0	0.933598	0
ENSG00000226067.6&LINC00623	7.56068	0.347723	0.698109	0.498093	0.618419	NA	16.0057	13.5137	8.48081	7.40842	11.2032	10.88
ENSG00000277610.1&RNVU1-4	31.732	1.30128	0.729834	1.78298	0.0745894	1	6.15605	3.60364	7.5385	0	4.66799	1.81334
ENSG00000275585.1&CH17-118O6.3	0.512602	2.90032e-05	2.81116	1.03172e-05	0.999992	NA	0	0	0.942313	0	0	0.906668
ENSG00000198019.12&FCGR1B	0.227952	0.748421	4.38131	0.170821	0.864364	NA	0	1.80182	0	0	0.933598	0
ENSG00000234998.1&RP11-439A17.10	3.04284	-0.191812	1.10746	-0.1732	0.862494	NA	1.23121	6.30637	9.42313	4.93895	3.73439	10.88
ENSG00000233029.3&RP11-439A17.9	0.251593	-1.92349	4.19371	-0.45866	0.646478	NA	0	0	0	1.23474	0	0.906668
ENSG00000223345.3&HIST2H2BA	7.34437	-0.109704	0.629422	-0.174293	0.861635	NA	12.3121	5.40546	17.9039	13.5821	10.2696	14.5067
ENSG00000227193.2&RP11-439A17.4	0.356607	-1.4804	3.69113	-0.401069	0.688369	NA	1.23121	0	0	1.23474	0	1.81334
ENSG00000188610.12&FAM72B	145.314	-0.0712921	0.230484	-0.309315	0.757082	1	171.138	202.705	140.405	202.497	188.587	150.507
ENSG00000171943.11&SRGAP2C	824.118	-0.0215824	0.108435	-0.199036	0.842235	1	898.783	979.29	864.101	855.673	1018.56	907.574
ENSG00000275129.1&CH17-219N22.1	0.985752	1.53113	2.03533	0.752279	0.451883	NA	0	2.70273	3.76925	2.46947	0	0
ENSG00000230806.1&SRGAP2-AS1	5.00906	-1.59438	0.917141	-1.73842	0.0821367	NA	0	3.60364	3.76925	8.64316	12.1368	2.72
ENSG00000227082.1&CH17-437K3.1	11.5282	-0.205819	0.512472	-0.401619	0.687964	NA	12.3121	14.4146	10.3654	11.1126	20.5392	10.88
ENSG00000274366.1&AC244021.1	1.05807	2.23546	1.80531	1.23827	0.215617	NA	2.46242	1.80182	0.942313	0	0.933598	0
ENSG00000231429.2&RP11-343N15.2	1.92426	0.449431	1.45111	0.309714	0.756778	NA	2.46242	0.900911	0.942313	1.23474	0.933598	0.906668
ENSG00000228826.2&RP11-344P13.4	0.863127	-0.654206	2.09729	-0.31193	0.755094	NA	0	1.80182	0.942313	3.70421	0	0.906668
ENSG00000233432.2&RP11-344P13.3	0.589291	-1.47807	2.5894	-0.570815	0.568125	NA	1.23121	0	0	1.23474	0	1.81334
ENSG00000272583.1&RP11-344P13.6	3.64092	-0.285481	0.994272	-0.287126	0.774016	NA	3.69363	5.40546	4.71156	9.8779	4.66799	2.72
ENSG00000231752.5&EMBP1	29.3744	0.0559468	0.491158	0.113908	0.909311	1	60.3293	50.451	39.5771	49.3895	56.0159	38.9867
ENSG00000224857.1&RP11-344P13.1	0.268544	-0.961759	4.13063	-0.232836	0.815889	NA	0	0	0	1.23474	0	0
ENSG00000277702.1&CH17-13I23.3	4.54156	0.700795	0.915827	0.765205	0.444149	NA	2.46242	8.1082	3.76925	2.46947	4.66799	1.81334
ENSG00000179571.10&NBPF17P	17.0081	0	1.71316	0	1	NA	0	0	0	0	0	0
ENSG00000226028.2&PFN1P12	0.570417	0	2.9423	0	1	NA	0	0	0	0	0	0
ENSG00000202167.1&RNU1-114P	0.148056	0	4.40746	0	1	NA	0	0	0	0	0	0
ENSG00000207349.1&RNVU1-17	0.747783	0	2.50815	0	1	NA	0	0	0	0	0	0
ENSG00000252826.1&RNU1-92P	4.12324	0	1.81934	0	1	NA	0	0	0	0	0	0
ENSG00000277331.1&AC239800.1	0.998665	1.57817	2.08252	0.757817	0.44856	NA	2.46242	0	0.942313	0	0	0.906668
ENSG00000206737.1&RNVU1-18	26.4165	-0.220441	0.412563	-0.53432	0.59312	NA	18.4681	16.2164	16.0193	23.46	15.8712	19.9467
ENSG00000232721.2&RP11-403I13.5	0.220899	0	4.40746	0	1	NA	0	0	0	0	0	0
ENSG00000242352.2&FAM91A3P	0.524569	0.550807	2.64574	0.208186	0.835084	NA	0	2.70273	0	0	0.933598	0.906668
ENSG00000240929.2&HIST2H2BB	1.35201	-0.405675	1.66579	-0.243533	0.807592	NA	2.46242	2.70273	1.88463	0	3.73439	5.44001
ENSG00000230186.3&RP5-998N21.7	0.153602	1.73586	4.37937	0.396372	0.691831	NA	0	0.900911	0.942313	0	0	0
ENSG00000263513.5&FAM72C	45.2908	-0.0276243	0.325288	-0.0849228	0.932323	1	46.786	54.9555	65.9619	59.2674	64.4182	48.0534
ENSG00000270872.2&SRGAP2D	109.286	-0.143596	0.198183	-0.724562	0.468721	1	76.335	93.6947	84.8081	96.3095	88.6918	97.9201
ENSG00000232527.7&RP11-14N7.2	5.29502	0.0224977	1.01257	0.0222184	0.982274	NA	2.46242	0.900911	2.82694	1.23474	3.73439	0.906668
ENSG00000271567.1&PPIAL4E	0.246616	2.90031e-05	4.25376	6.81822e-06	0.999995	NA	0	0	0.942313	1.23474	0	0
ENSG00000207205.1&RNVU1-15	107.825	0.301345	0.274867	1.09633	0.272934	1	81.2598	92.7938	86.6928	74.0842	73.7542	64.3734
ENSG00000266338.6&NBPF15	681.789	0.040688	0.134934	0.301539	0.763003	1	507.258	551.357	544.657	525.998	521.881	512.267
ENSG00000227212.3&PFN1P6	5.39265	0.306756	1.09613	0.279855	0.779589	NA	3.69363	2.70273	0	1.23474	0.933598	2.72
ENSG00000275291.1&U1	57.736	0.266616	0.290262	0.918533	0.35834	1	30.7802	43.2437	39.5771	29.6337	32.6759	32.64
ENSG00000278099.1&U1	19.0899	0.138317	0.532039	0.259975	0.794883	NA	16.0057	13.5137	6.59619	19.7558	7.46878	6.34667
ENSG00000273689.1&AC253578.1	2.42693	-0.33902	1.30123	-0.260537	0.794449	NA	1.23121	0	2.82694	2.46947	0.933598	1.81334
ENSG00000277918.1&U1	42.5841	0.180079	0.286457	0.628643	0.529583	1	112.04	72.0728	84.8081	74.0842	75.6214	86.1334
ENSG00000224363.2&RP11-289H16.1	1.40872	1.38456	1.98419	0.697797	0.485304	NA	0	2.70273	0	0	0	0.906668
ENSG00000196369.10&SRGAP2B	230.085	0.00453412	0.149828	0.0302622	0.975858	1	188.375	178.38	181.866	155.577	188.587	199.467
ENSG00000271644.1&RP3-365I19.2	0.805101	0.341592	2.08129	0.164125	0.869633	NA	0	0.900911	1.88463	2.46947	0	0
ENSG00000215784.5&FAM72D	64.3669	-0.146555	0.279157	-0.52499	0.59959	1	57.8669	110.812	59.3657	83.9621	81.223	88.8534
ENSG00000272419.5&RP11-403I13.8	13.8521	0.0131652	0.517681	0.025431	0.979711	NA	14.7745	13.5137	15.077	12.3474	15.8712	14.5067
ENSG00000277678.1&U1	0.335957	-0.96176	3.91449	-0.245692	0.80592	NA	0	0	0	0	0.933598	0
ENSG00000223612.3&RP11-289I10.2	0.42998	0.9655	2.85659	0.337991	0.73537	NA	1.23121	0	0.942313	0	0	0.906668
ENSG00000276216.1&CH17-373J23.1	45.1633	0.132645	0.319864	0.414692	0.678368	1	44.3235	45.0455	47.1156	51.859	42.0119	31.7334
ENSG00000236140.1&RP11-89F3.2	0.474774	-3.04782	3.30247	-0.922892	0.356064	NA	0	0	0	0	1.8672	2.72
ENSG00000162825.16&NBPF20	136.904	-0.162167	0.209851	-0.772772	0.439657	1	60.3293	69.3701	69.7311	80.2579	77.4886	67.0934
ENSG00000234367.1&PFN1P3	4.79547	-1.18687	1.20428	-0.985548	0.324355	NA	1.23121	0	1.88463	1.23474	2.80079	2.72
ENSG00000270722.1&U1	223.044	-0.0206191	0.319327	-0.0645704	0.948516	1	267.172	164.867	187.52	196.323	218.462	212.16
ENSG00000275064.1&CH17-262O2.1	0.780849	0	2.49254	0	1	NA	0	0	0	0	0	0
ENSG00000272150.5&NBPF25P	22.4428	0.0773353	0.378524	0.204308	0.838113	NA	32.0115	24.3246	20.7309	24.6947	19.6056	28.1067
ENSG00000117262.18&GPR89A	167.077	0.0199432	0.201185	0.0991286	0.921036	1	134.202	160.362	116.847	143.23	153.11	110.613
ENSG00000174827.13&PDZK1	11.4703	-0.318897	0.748488	-0.426054	0.670068	NA	7.38726	4.50455	1.88463	9.8779	5.60159	1.81334
ENSG00000117281.15&CD160	19.0497	-0.369328	0.439157	-0.840993	0.400352	NA	11.0809	16.2164	14.1347	16.0516	21.4727	16.32
ENSG00000265491.4&RNF115	1200.06	-0.154561	0.087825	-1.75988	0.0784285	1	1105.63	1164.88	1142.08	1247.08	1293.03	1259.36
ENSG00000186141.8&POLR3C	894.634	-0.125893	0.09357	-1.34545	0.178481	1	833.529	880.19	870.697	961.86	930.797	930.241
ENSG00000186364.11&NUDT17	25.8827	1.2437	0.422052	2.9468	0.00321076	NA	33.2427	18.9191	32.0386	12.3474	14.004	9.06668
ENSG00000131788.15&PIAS3	188.924	0.144526	0.16101	0.89762	0.369388	1	132.971	147.749	163.962	124.708	140.973	136.907
ENSG00000143127.12&ITGA10	194.923	0.0289755	0.220435	0.131447	0.895422	1	56.6356	70.271	65.9619	49.3895	67.219	71.6267
ENSG00000244619.2&RP11-315I20.3	0.951668	0.961823	2.31037	0.416307	0.677186	NA	1.23121	0	0	0	0	0
ENSG00000131779.10&PEX11B	243.784	0.27141	0.154589	1.75569	0.0791413	1	238.855	199.101	212.963	183.976	177.384	176.8
ENSG00000265241.6&RBM8A	1130.37	-0.105081	0.101244	-1.03789	0.299319	1	913.558	858.568	837.716	950.748	900.922	953.814
ENSG00000211451.11&GNRHR2	7.06053	0.334044	0.761361	0.438745	0.660846	NA	14.7745	8.1082	3.76925	4.93895	7.46878	8.16001
ENSG00000234222.6&RP11-315I20.1	7.60835	-0.356002	0.85504	-0.416358	0.677148	NA	4.92484	4.50455	1.88463	0	2.80079	10.88
ENSG00000271601.3&LIX1L	952.938	-0.147026	0.125086	-1.1754	0.239834	1	834.76	1006.32	836.774	987.79	987.746	991.894
ENSG00000272031.2&ANKRD34A	15.0161	-0.0952593	0.452135	-0.210688	0.833131	NA	13.5433	10.8109	15.077	12.3474	14.004	15.4133
ENSG00000121851.12&POLR3GL	139.212	0.0790561	0.213168	0.370863	0.71074	1	113.271	146.848	114.02	118.535	127.903	108.8
ENSG00000265972.5&TXNIP	955.662	0.244309	0.621964	0.392802	0.694466	1	1223.82	1289.2	1116.64	1001.37	1106.31	956.534
ENSG00000168509.18&HFE2	0.150632	2.9003e-05	4.40746	6.58044e-06	0.999995	NA	0	0.900911	0	0	0	0.906668
ENSG00000201558.1&RNVU1-6	79.9685	0.437966	0.212094	2.06496	0.0389264	0.901018	87.4159	79.2801	79.1543	60.5021	60.6839	59.8401
ENSG00000233396.7&RP11-458D21.1	21.2684	-0.240548	0.40115	-0.599646	0.548742	NA	20.9306	29.7301	39.5771	34.5726	41.0783	31.7334
ENSG00000271425.6&NBPF10	54.602	-0.0277826	0.311286	-0.0892511	0.928882	1	32.0115	60.361	40.5194	46.92	38.2775	51.6801
ENSG00000264343.5&NOTCH2NL	29.3509	-0.58431	0.400245	-1.45988	0.144323	1	12.3121	26.1264	16.0193	18.5211	32.6759	30.8267
ENSG00000276509.1&CH17-353B19.1	0.28038	0.961818	4.09446	0.234907	0.814281	NA	0	0.900911	0	0	0	0
ENSG00000277406.1&CH17-385C13.2	0.706511	-0.795399	2.45429	-0.324086	0.745873	NA	1.23121	0	0	0	0	1.81334
ENSG00000273768.1&U1	48.7586	-0.303239	0.302617	-1.00205	0.316317	1	17.2369	31.5319	30.154	29.6337	38.2775	30.8267
ENSG00000277573.1&AC245407.1	26.5663	0.22507	0.419473	0.536554	0.591576	NA	19.6994	16.2164	25.4424	19.7558	11.2032	21.76
ENSG00000274428.1&U1	58.7235	-0.0787636	0.297475	-0.264774	0.791184	1	30.7802	27.9282	35.8079	35.8074	30.8087	33.5467
ENSG00000277420.1&CH17-408M7.1	1.05177	-0.961765	2.17531	-0.442128	0.658397	NA	0	0	0	0	0	0.906668
ENSG00000274408.1&5S_rRNA	0.149827	0	4.40746	0	1	NA	0	0	0	0	0	0
ENSG00000276975.1&HYDIN2	61.0399	-0.735001	1.07408	-0.684306	0.493782	1	1.23121	0.900911	0.942313	1.23474	2.80079	0.906668
ENSG00000274450.1&U6atac	0.213251	0	4.40746	0	1	NA	0	0	0	0	0	0
ENSG00000268043.7&NBPF12	236.954	0.0492248	0.166926	0.29489	0.768078	1	171.138	199.101	186.578	180.272	195.122	164.107
ENSG00000227242.3&NBPF13P	0.772684	-0.961765	2.37895	-0.404282	0.686006	NA	0	0	0	1.23474	0	0
ENSG00000225603.3&RP11-325P15.1	0.655821	1.37644	2.35643	0.584119	0.55914	NA	0	1.80182	0.942313	0	0	0.906668
ENSG00000230832.3&RP11-325P15.2	3.05836	1.21974	1.03124	1.1828	0.23689	NA	2.46242	3.60364	5.65388	2.46947	1.8672	0.906668
ENSG00000131791.7&PRKAB2	1423.91	-0.333201	0.140122	-2.37794	0.0174098	0.632732	847.072	904.514	751.023	953.217	1189.4	1008.21
ENSG00000237188.3&RP11-337C18.8	23.7064	0.325514	0.35498	0.916991	0.359148	NA	24.6242	35.1355	39.5771	23.46	28.0079	28.1067
ENSG00000131781.12&FMO5	44.0594	0.331547	0.274115	1.20952	0.226464	1	66.4853	62.1628	50.8849	56.7979	42.0119	44.4267
ENSG00000180867.10&PDIA3P1	74.5196	-0.0528409	0.245944	-0.214849	0.829885	1	73.8726	102.704	74.4427	97.5443	82.1566	82.5067
ENSG00000226015.2&CCT8P1	9.84125	0.35862	0.560442	0.639888	0.522245	NA	11.0809	13.5137	11.3078	8.64316	12.1368	7.25334
ENSG00000236806.1&RPL7AP15	0.17845	-1.92438	4.36343	-0.441025	0.659195	NA	0	0	0	1.23474	0	0.906668
ENSG00000131778.17&CHD1L	1594.01	-0.0888477	0.119996	-0.740425	0.459042	1	1136.41	1243.26	1069.52	1131.02	1349.05	1186.83
ENSG00000278811.4&LINC00624	48.2181	0.40139	0.307899	1.30364	0.192356	1	41.8611	28.8291	27.3271	22.2253	29.8751	20.8534
ENSG00000213226.4&RP11-337C18.4	0.445795	0	4.02001	0	1	NA	0	0	0	0	0	0
ENSG00000116128.9&BCL9	495.406	0.0808135	0.125527	0.643792	0.51971	1	460.472	527.934	506.964	484.017	456.529	476
ENSG00000162836.11&ACP6	415.775	0.102371	0.118419	0.864481	0.387324	1	465.397	516.222	515.445	486.487	438.791	472.374
ENSG00000265107.2&GJA5	8.6111	-0.536142	0.666366	-0.804575	0.421065	NA	8.61847	21.6219	9.42313	17.2863	28.0079	12.6933
ENSG00000188092.14&GPR89B	150.496	0.0176921	0.196018	0.0902577	0.928082	1	99.728	86.4874	81.0389	75.319	102.696	83.4134
ENSG00000215859.8&RP6-74O6.2	12.7804	0.316312	0.831403	0.380456	0.703607	NA	1.23121	3.60364	4.71156	1.23474	3.73439	2.72
ENSG00000244211.3&PDZK1P1	0.245947	0.961817	4.25776	0.225897	0.821281	NA	0	0	0.942313	0	0	0
ENSG00000273059.1&XXyac-YX155B6.7	0.221198	0	4.40746	0	1	NA	0	0	0	0	0	0
ENSG00000274372.4&RP11-94I2.4	2.42523	0	1.9432	0	1	NA	0	0	0	0	0	0
ENSG00000206585.1&RNVU1-7	24.0666	0.550534	0.473614	1.16241	0.245069	NA	9.84968	12.6127	14.1347	9.8779	6.53518	9.06668
ENSG00000229828.2&PDE4DIPP1	0.38248	0	3.72191	0	1	NA	0	0	0	0	0	0
ENSG00000263956.5&NBPF11	210.532	0.149768	0.176173	0.850119	0.395259	1	137.895	185.588	136.635	132.117	151.243	132.373
ENSG00000225080.1&PFN1P4	1.48354	-1.8867	2.05379	-0.918647	0.35828	NA	0	0.900911	0	1.23474	2.80079	0
ENSG00000227733.9&RP4-565E6.1	3.61141	-0.503862	1.12597	-0.447491	0.654521	NA	2.46242	1.80182	1.88463	0	4.66799	3.62667
ENSG00000227700.1&RP11-301M17.1	0.181127	1.9444	4.36184	0.445776	0.655759	NA	1.23121	0	0.942313	0	0	0
ENSG00000199879.1&RNU1-120P	25.3167	0	1.70383	0	1	NA	0	0	0	0	0	0
ENSG00000234283.1&RP11-495P10.6	1.26785	0	2.1853	0	1	NA	0	0	0	0	0	0
ENSG00000228626.1&RP11-495P10.9	27.7571	-1.83614	1.62728	-1.12835	0.259174	NA	0	0	0	0	1.8672	0
ENSG00000231196.4&RP11-495P10.7	107.825	2.18905	1.38684	1.57844	0.114463	1	0	3.60364	0.942313	1.23474	0	0
ENSG00000238107.1&RP11-495P10.5	4.04765	0.961824	1.8473	0.520665	0.6026	NA	1.23121	0	0	0	0	0
ENSG00000224481.1&RP11-495P10.3	0.549829	-2.29794	3.85366	-0.5963	0.550975	NA	0	0	0	0	0	2.72
ENSG00000202408.2&RNU1-122P	18.6842	0.0683746	0.505636	0.135225	0.892434	NA	14.7745	9.00911	10.3654	9.8779	12.1368	9.97334
ENSG00000272824.1&RP6-74O6.6	0.563204	-0.783045	2.75293	-0.28444	0.776073	NA	0	0.900911	0	0	0	1.81334
ENSG00000207340.1&RNVU1-1	0.337747	-0.1694	3.79462	-0.0446421	0.964393	NA	0	0	1.88463	1.23474	0.933598	0
ENSG00000274020.1&LINC01138	54.8154	0.337146	0.34699	0.971631	0.331234	1	75.1038	116.217	73.5004	59.2674	91.4926	58.9334
ENSG00000278596.1&MIR6077	1.37616	0	2.07319	0	1	NA	0	0	0	0	0	0
ENSG00000238825.1&RNU1-13P	10.1175	0.961824	1.72186	0.558597	0.576437	NA	1.23121	0	0	0	0	0
ENSG00000231551.7&RP11-495P10.1	74.7292	0.16062	0.259257	0.61954	0.535561	1	97.2656	111.713	111.193	91.3706	109.231	86.1334
ENSG00000201183.1&RNVU1-3	17.8939	-0.29361	0.604018	-0.486096	0.626899	NA	7.38726	9.91002	2.82694	3.70421	14.9376	5.44001
ENSG00000225871.2&RP11-495P10.10	9.12273	0.306423	0.545999	0.561217	0.57465	NA	11.0809	13.5137	16.0193	9.8779	13.0704	9.97334
ENSG00000280649.1&AC245100.1	0.733724	0.992358	2.08335	0.476328	0.63384	NA	0	0.900911	2.82694	0	0.933598	0.906668
ENSG00000274210.1&U1	88.207	0.407326	0.247693	1.64448	0.100077	1	137.895	118.019	120.616	104.953	79.3558	99.7334
ENSG00000270629.5&NBPF14	150.931	-0.252699	0.194486	-1.29931	0.193837	1	91.1095	109.911	88.5774	104.953	114.833	125.12
ENSG00000275140.1&CH17-478G19.2	0.354415	0	4.35599	0	1	NA	0	0	0	0	0	0
ENSG00000178104.19&PDE4DIP	536.387	0.081829	0.157499	0.519552	0.603376	1	333.658	455.861	386.348	354.37	397.713	360.854
ENSG00000222788.1&RNU2-38P	0.153933	0	4.40746	0	1	NA	0	0	0	0	0	0
ENSG00000254913.1&RP4-791M13.5	0.219128	0	4.40746	0	1	NA	0	0	0	0	0	0
ENSG00000255148.2&RP4-791M13.4	1.73092	0	2.06045	0	1	NA	0	0	0	0	0	0
ENSG00000254539.1&RP4-791M13.3	0.146284	0	4.40746	0	1	NA	0	0	0	0	0	0
ENSG00000269713.7&NBPF9	814.544	0.00107972	0.115606	0.00933962	0.992548	1	589.749	648.656	690.715	655.646	640.448	634.667
ENSG00000201699.1&RNU1-59P	8.38241	0	1.74685	0	1	NA	0	0	0	0	0	0
ENSG00000274265.4&CH17-189H20.1	12.1493	0.259267	0.512153	0.506231	0.612695	NA	16.0057	15.3155	17.9039	19.7558	9.33598	12.6933
ENSG00000215861.5&WI2-1896O14.1	31.1408	-0.474282	0.370722	-1.27935	0.200775	1	27.0866	20.7209	16.0193	29.6337	35.4767	22.6667
ENSG00000272755.1&RP11-326G21.1	0.20579	-2.1124	4.34942	-0.485674	0.627198	NA	0	0	0	2.46947	0	0
ENSG00000274423.1&RP11-544O24.2	1.29269	0.713293	1.54117	0.462824	0.64349	NA	1.23121	1.80182	1.88463	1.23474	0	1.81334
ENSG00000271383.6&NBPF19	236.062	-0.0556511	0.17249	-0.322634	0.746973	1	194.531	202.705	206.366	211.14	210.993	205.814
ENSG00000277147.4&LINC00869	21.5086	-0.257165	0.582184	-0.441724	0.658689	NA	24.6242	25.2255	31.0963	43.2158	18.672	35.36
ENSG00000275557.1&RP11-353N4.6	0.554495	0.511114	3.17458	0.161002	0.872092	NA	1.23121	2.70273	0	0	0	2.72
ENSG00000206828.1&U1	65.4311	0.111023	0.283074	0.392206	0.694906	1	45.5548	57.6583	42.4041	40.7463	56.9495	37.1734
ENSG00000203814.6&HIST2H2BF	1204.55	0.18056	0.245098	0.736685	0.461314	1	1286.61	774.783	1163.76	992.729	801.96	1049.92
ENSG00000233030.2&RP11-196G18.3	0.431203	0.520952	3.02629	0.172142	0.863326	NA	1.23121	1.80182	0	1.23474	0	0.906668
ENSG00000183598.3&HIST2H3D	66.6043	0.199394	0.662374	0.301029	0.763392	1	49.2484	26.1264	72.5581	28.399	42.0119	58.0267
ENSG00000270882.2&HIST2H4A	3.04031	-1.25335	1.095	-1.14461	0.25237	NA	0	1.80182	2.82694	7.40842	2.80079	1.81334
ENSG00000203811.1&HIST2H3C	1.13472	1.32427	1.7759	0.745691	0.455854	NA	2.46242	0.900911	1.88463	1.23474	0	0.906668
ENSG00000184678.9&HIST2H2BE	1353.2	0.0457968	0.244026	0.187672	0.851134	1	1631.35	1031.54	1682.97	1439.7	1145.52	1623.84
ENSG00000220323.3&HIST2H2BD	2.70471	-0.76028	1.18719	-0.640401	0.521912	NA	0	2.70273	1.88463	3.70421	2.80079	1.81334
ENSG00000261716.1&RP11-196G18.22	81.3469	-0.382462	0.245783	-1.5561	0.119685	1	62.7917	90.0911	87.6351	117.3	110.165	88.8534
ENSG00000203819.6&HIST2H2BC	9.518	0.758925	0.630337	1.204	0.22859	NA	3.69363	14.4146	13.1924	4.93895	7.46878	6.34667
ENSG00000272196.2&HIST2H2AA4	0.165649	0	4.40746	0	1	NA	0	0	0	0	0	0
ENSG00000270276.2&HIST2H4B	6.951	0.757445	0.836307	0.905702	0.365094	NA	8.61847	3.60364	12.2501	1.23474	1.8672	10.88
ENSG00000264207.1&RP11-196G18.23	0.27009	0.961818	4.1225	0.233309	0.815521	NA	1.23121	0	0	0	0	0
ENSG00000184260.5&HIST2H2AC	30.2322	-0.116035	0.317237	-0.365768	0.714538	1	33.2427	31.5319	28.2694	27.1642	33.6095	38.9867
ENSG00000184270.4&HIST2H2AB	555.98	0.261507	0.177552	1.47284	0.140793	1	572.512	472.978	611.561	534.641	361.302	487.787
ENSG00000178096.8&BOLA1	126.11	0.253426	0.197967	1.28014	0.200495	1	110.809	116.217	88.5774	102.483	72.8206	90.6668
ENSG00000159164.9&SV2A	361.055	0.883449	1.56516	0.564448	0.572449	1	1.23121	0.900911	0	1.23474	0	0
ENSG00000143368.9&SF3B4	826.205	-0.151206	0.110429	-1.36925	0.17092	1	598.368	644.151	612.503	647.002	677.792	734.401
ENSG00000014914.19&MTMR11	98.637	0.183301	0.213463	0.858701	0.390505	1	83.7223	86.4874	107.424	75.319	78.4222	90.6668
ENSG00000264522.5&OTUD7B	3443.19	-0.0659875	0.101624	-0.64933	0.516125	1	1562.41	1737.86	1617.01	1697.76	1786.91	1664.64
ENSG00000223945.2&RP11-458I7.1	4.62399	-0.391486	0.854228	-0.458293	0.646742	NA	4.92484	3.60364	2.82694	2.46947	4.66799	7.25334
ENSG00000136631.12&VPS45	1178.04	0.114145	0.127439	0.895683	0.370422	1	854.459	807.216	689.773	763.068	761.816	647.361
ENSG00000023902.13&PLEKHO1	247.392	-0.105526	0.264957	-0.398274	0.690428	1	141.589	96.3974	146.058	156.812	116.7	139.627
ENSG00000143401.14&ANP32E	3487.35	-0.434124	0.140615	-3.08732	0.00201971	0.179342	2014.26	2342.37	2154.13	2942.38	3130.35	2726.35
ENSG00000222222.1&RNU2-17P	1.41546	0.852405	1.93941	0.439518	0.660286	NA	0	0	1.88463	0	0	0.906668
ENSG00000276110.1&RP4-790G17.7	0.959333	3.46701	2.10773	1.6449	0.0999906	NA	2.46242	0	3.76925	0	0	0
ENSG00000118298.10&CA14	411.59	0.382625	0.2209	1.73212	0.0832531	1	67.7165	60.361	61.2503	56.7979	44.8127	44.4267
ENSG00000117362.12&APH1A	2248.12	0.0868895	0.121415	0.715638	0.474215	1	1407.27	1171.18	1421.01	1305.12	1161.4	1298.35
[truncated: 33,014 more rows]
